# Supplementary material for: A machine learning model on Real World Data for predicting progression to Acute Respiratory Distress Syndrome (ARDS) among COVID-19 patients
Source: PLoS One. 2022 Jul 28;17(7):e0271227. doi: 10.1371/journal.pone.0271227 (PMC9333235; doi:10.1371/journal.pone.0271227)
Supplement: S1 File — Complete list of ICD 10 codes used as input features to train the predictive models. (CSV) [file pone.0271227.s001.csv]

ICD code	Description
A04	Intestinal infectious diseases
A08	Intestinal infectious diseases
A09	Intestinal infectious diseases
A15	Tuberculosis
A31	Other bacterial diseases
A40	Other bacterial diseases
A41	Other bacterial diseases
A48	Other bacterial diseases
A49	Other bacterial diseases
A53	Infections with a predominantly sexual mode of transmission
A59	Infections with a predominantly sexual mode of transmission
A60	Infections with a predominantly sexual mode of transmission
A69	Other spirochetal diseases
B00	Viral infections characterized by skin and mucous membrane lesions
B02	Viral infections characterized by skin and mucous membrane lesions
B07	Viral infections characterized by skin and mucous membrane lesions
B17	Viral hepatitis
B18	Viral hepatitis
B19	Viral hepatitis
B20	Human immunodeficiency virus hiv disease
B25	Other viral diseases
B30	Other viral diseases
B33	Other viral diseases
B34	Other viral diseases
B35	Mycoses
B36	Mycoses
B37	Mycoses
B44	Mycoses
B49	Mycoses
B59	Protozoal diseases
B86	Pediculosis acariasis and other infestations
B95	Bacterial and viral infectious agents
B96	Bacterial and viral infectious agents
B97	Bacterial and viral infectious agents
B99	Other infectious diseases
C09	Malignant neoplasms of lip oral cavity and pharynx
C15	Malignant neoplasms of digestive organs
C16	Malignant neoplasms of digestive organs
C18	Malignant neoplasms of digestive organs
C19	Malignant neoplasms of digestive organs
C20	Malignant neoplasms of digestive organs
C22	Malignant neoplasms of digestive organs
C25	Malignant neoplasms of digestive organs
C32	Malignant neoplasms of respiratory and intrathoracic organs
C34	Malignant neoplasms of respiratory and intrathoracic organs
C41	Malignant neoplasms of bone and articular cartilage
C43	Melanoma and other malignant neoplasms of skin
C44	Melanoma and other malignant neoplasms of skin
C49	Malignant neoplasms of mesothelial and soft tissue
C50	Malignant neoplasms of breast
C54	Malignant neoplasms of female genital organs
C55	Malignant neoplasms of female genital organs
C56	Malignant neoplasms of female genital organs
C61	Malignant neoplasms of male genital organs
C64	Malignant neoplasms of urinary tract
C67	Malignant neoplasms of urinary tract
C71	Malignant neoplasms of eye brain and other parts of central nervous system
C73	Malignant neoplasms of thyroid and other endocrine glands
C76	Malignant neoplasms of ill defined other secondary and unspecified sites
C77	Malignant neoplasms of ill defined other secondary and unspecified sites
C78	Malignant neoplasms of ill defined other secondary and unspecified sites
C79	Malignant neoplasms of ill defined other secondary and unspecified sites
C80	Malignant neoplasms of ill defined other secondary and unspecified sites
C81	Malignant neoplasms of lymphoid hematopoietic and related tissue
C82	Malignant neoplasms of lymphoid hematopoietic and related tissue
C83	Malignant neoplasms of lymphoid hematopoietic and related tissue
C84	Malignant neoplasms of lymphoid hematopoietic and related tissue
C85	Malignant neoplasms of lymphoid hematopoietic and related tissue
C88	Malignant neoplasms of lymphoid hematopoietic and related tissue
C90	Malignant neoplasms of lymphoid hematopoietic and related tissue
C91	Malignant neoplasms of lymphoid hematopoietic and related tissue
C92	Malignant neoplasms of lymphoid hematopoietic and related tissue
C93	Malignant neoplasms of lymphoid hematopoietic and related tissue
C94	Malignant neoplasms of lymphoid hematopoietic and related tissue
C95	Malignant neoplasms of lymphoid hematopoietic and related tissue
D04	In situ neoplasms
D05	In situ neoplasms
D07	In situ neoplasms
D12	Benign neoplasms except benign neuroendocrine tumors
D13	Benign neoplasms except benign neuroendocrine tumors
D15	Benign neoplasms except benign neuroendocrine tumors
D17	Benign neoplasms except benign neuroendocrine tumors
D18	Benign neoplasms except benign neuroendocrine tumors
D21	Benign neoplasms except benign neuroendocrine tumors
D22	Benign neoplasms except benign neuroendocrine tumors
D23	Benign neoplasms except benign neuroendocrine tumors
D24	Benign neoplasms except benign neuroendocrine tumors
D25	Benign neoplasms except benign neuroendocrine tumors
D29	Benign neoplasms except benign neuroendocrine tumors
D31	Benign neoplasms except benign neuroendocrine tumors
D32	Benign neoplasms except benign neuroendocrine tumors
D33	Benign neoplasms except benign neuroendocrine tumors
D35	Benign neoplasms except benign neuroendocrine tumors
D37	Neoplasms of uncertain behavior polycythemia vera and myelodysplastic syndromes
D40	Neoplasms of uncertain behavior polycythemia vera and myelodysplastic syndromes
D44	Neoplasms of uncertain behavior polycythemia vera and myelodysplastic syndromes
D45	Neoplasms of uncertain behavior polycythemia vera and myelodysplastic syndromes
D46	Neoplasms of uncertain behavior polycythemia vera and myelodysplastic syndromes
D47	Neoplasms of uncertain behavior polycythemia vera and myelodysplastic syndromes
D48	Neoplasms of uncertain behavior polycythemia vera and myelodysplastic syndromes
D49	Neoplasms of unspecified behavior
D50	Nutritional anemias
D51	Nutritional anemias
D52	Nutritional anemias
D53	Nutritional anemias
D56	Hemolytic anemias
D57	Hemolytic anemias
D58	Hemolytic anemias
D59	Hemolytic anemias
D61	Aplastic and other anemias and other bone marrow failure syndromes
D62	Aplastic and other anemias and other bone marrow failure syndromes
D63	Aplastic and other anemias and other bone marrow failure syndromes
D64	Aplastic and other anemias and other bone marrow failure syndromes
D65	Coagulation defects purpura and other hemorrhagic conditions
D68	Coagulation defects purpura and other hemorrhagic conditions
D69	Coagulation defects purpura and other hemorrhagic conditions
D70	Other disorders of blood and blood forming organs
D72	Other disorders of blood and blood forming organs
D73	Other disorders of blood and blood forming organs
D75	Other disorders of blood and blood forming organs
D80	Certain disorders involving the immune mechanism
D83	Certain disorders involving the immune mechanism
D84	Certain disorders involving the immune mechanism
D86	Certain disorders involving the immune mechanism
D89	Certain disorders involving the immune mechanism
E01	Activity
E01	Disorders of thyroid gland
E02	Disorders of thyroid gland
E03	Disorders of thyroid gland
E04	Disorders of thyroid gland
E05	Disorders of thyroid gland
E06	Disorders of thyroid gland
E07	Disorders of thyroid gland
E08	E09 e10 e11 e13 diabetes mellitus
E16	Other disorders of glucose regulation and pancreatic internal secretion
E20	Disorders of other endocrine glands
E21	Disorders of other endocrine glands
E22	Disorders of other endocrine glands
E23	Disorders of other endocrine glands
E24	Disorders of other endocrine glands
E26	Disorders of other endocrine glands
E27	Disorders of other endocrine glands
E28	Disorders of other endocrine glands
E29	Disorders of other endocrine glands
E34	Disorders of other endocrine glands
E43	Malnutrition
E44	Malnutrition
E46	Malnutrition
E53	Other nutritional deficiencies
E55	Other nutritional deficiencies
E56	Other nutritional deficiencies
E60	Other nutritional deficiencies
E61	Other nutritional deficiencies
E63	Other nutritional deficiencies
E65	Overweight obesity and other hyperalimentation
E66	Overweight obesity and other hyperalimentation
E72	Metabolic disorders
E75	Metabolic disorders
E78	Metabolic disorders
E79	Metabolic disorders
E80	Metabolic disorders
E80	Transport accidents
E83	Metabolic disorders
E83	Transport accidents
E85	Accidental poisoning by drugs medicinal substances and biologicals
E85	Metabolic disorders
E86	Accidental poisoning by other solid and liquid substances gases and vapors
E86	Metabolic disorders
E87	Metabolic disorders
E87	Misadventures to patients during surgical and medical care
E87	Surgical and medical procedures as the cause of abnormal reaction of patient or later complication without mention of misadventure at the time of procedure
E88	Accidental falls
E88	Metabolic disorders
E89	Accidents caused by fire and flames
E89	Postprocedural endocrine and metabolic complications and disorders not elsewhere classified
F01	Mental disorders due to known physiological conditions
F02	Mental disorders due to known physiological conditions
F03	Mental disorders due to known physiological conditions
F05	Mental disorders due to known physiological conditions
F06	Mental disorders due to known physiological conditions
F09	Mental disorders due to known physiological conditions
F10	Mental and behavioral disorders due to psychoactive substance use
F11	Mental and behavioral disorders due to psychoactive substance use
F12	Mental and behavioral disorders due to psychoactive substance use
F13	Mental and behavioral disorders due to psychoactive substance use
F14	Mental and behavioral disorders due to psychoactive substance use
F15	Mental and behavioral disorders due to psychoactive substance use
F17	Mental and behavioral disorders due to psychoactive substance use
F19	Mental and behavioral disorders due to psychoactive substance use
F20	Schizophrenia schizotypal delusional and other non mood psychotic disorders
F22	Schizophrenia schizotypal delusional and other non mood psychotic disorders
F23	Schizophrenia schizotypal delusional and other non mood psychotic disorders
F25	Schizophrenia schizotypal delusional and other non mood psychotic disorders
F28	Schizophrenia schizotypal delusional and other non mood psychotic disorders
F29	Schizophrenia schizotypal delusional and other non mood psychotic disorders
F30	Mood affective disorders
F31	Mood affective disorders
F32	Mood affective disorders
F33	Mood affective disorders
F34	Mood affective disorders
F39	Mood affective disorders
F41	Anxiety dissociative stress related somatoform and other nonpsychotic mental disorders
F42	Anxiety dissociative stress related somatoform and other nonpsychotic mental disorders
F43	Anxiety dissociative stress related somatoform and other nonpsychotic mental disorders
F48	Anxiety dissociative stress related somatoform and other nonpsychotic mental disorders
F50	Behavioral syndromes associated with physiological disturbances and physical factors
F51	Behavioral syndromes associated with physiological disturbances and physical factors
F52	Behavioral syndromes associated with physiological disturbances and physical factors
F54	Behavioral syndromes associated with physiological disturbances and physical factors
F60	Disorders of adult personality and behavior
F63	Disorders of adult personality and behavior
F70	Intellectual disabilities
F71	Intellectual disabilities
F72	Intellectual disabilities
F73	Intellectual disabilities
F79	Intellectual disabilities
F84	Pervasive and specific developmental disorders
F90	Behavioral and emotional disorders with onset usually occurring in childhood and adolescence
F91	Behavioral and emotional disorders with onset usually occurring in childhood and adolescence
F99	Unspecified mental disorder
G03	Inflammatory diseases of the central nervous system
G04	Inflammatory diseases of the central nervous system
G06	Inflammatory diseases of the central nervous system
G10	Systemic atrophies primarily affecting the central nervous system
G11	Systemic atrophies primarily affecting the central nervous system
G12	Systemic atrophies primarily affecting the central nervous system
G20	Extrapyramidal and movement disorders
G21	Extrapyramidal and movement disorders
G24	Extrapyramidal and movement disorders
G25	Extrapyramidal and movement disorders
G30	Other degenerative diseases of the nervous system
G31	Other degenerative diseases of the nervous system
G35	Demyelinating diseases of the central nervous system
G36	Demyelinating diseases of the central nervous system
G40	Episodic and paroxysmal disorders
G43	Episodic and paroxysmal disorders
G44	Episodic and paroxysmal disorders
G45	Episodic and paroxysmal disorders
G46	Episodic and paroxysmal disorders
G47	Episodic and paroxysmal disorders
G50	Nerve nerve root and plexus disorders
G51	Nerve nerve root and plexus disorders
G54	Nerve nerve root and plexus disorders
G56	Nerve nerve root and plexus disorders
G57	Nerve nerve root and plexus disorders
G58	Nerve nerve root and plexus disorders
G60	Polyneuropathies and other disorders of the peripheral nervous system
G61	Polyneuropathies and other disorders of the peripheral nervous system
G62	Polyneuropathies and other disorders of the peripheral nervous system
G63	Polyneuropathies and other disorders of the peripheral nervous system
G64	Polyneuropathies and other disorders of the peripheral nervous system
G70	Diseases of myoneural junction and muscle
G71	Diseases of myoneural junction and muscle
G72	Diseases of myoneural junction and muscle
G80	Cerebral palsy and other paralytic syndromes
G81	Cerebral palsy and other paralytic syndromes
G82	Cerebral palsy and other paralytic syndromes
G83	Cerebral palsy and other paralytic syndromes
G89	Other disorders of the nervous system
G90	Other disorders of the nervous system
G91	Other disorders of the nervous system
G92	Other disorders of the nervous system
G93	Other disorders of the nervous system
G95	Other disorders of the nervous system
G96	Other disorders of the nervous system
G97	Other disorders of the nervous system
G99	Other disorders of the nervous system
H00	Disorders of eyelid lacrimal system and orbit
H01	Disorders of eyelid lacrimal system and orbit
H02	Disorders of eyelid lacrimal system and orbit
H04	Disorders of eyelid lacrimal system and orbit
H05	Disorders of eyelid lacrimal system and orbit
H10	Disorders of conjunctiva
H11	Disorders of conjunctiva
H16	Disorders of sclera cornea iris and ciliary body
H17	Disorders of sclera cornea iris and ciliary body
H18	Disorders of sclera cornea iris and ciliary body
H20	Disorders of sclera cornea iris and ciliary body
H21	Disorders of sclera cornea iris and ciliary body
H25	Disorders of lens
H26	Disorders of lens
H31	Disorders of choroid and retina
H33	Disorders of choroid and retina
H34	Disorders of choroid and retina
H35	Disorders of choroid and retina
H40	Glaucoma
H43	Disorders of vitreous body and globe
H44	Disorders of vitreous body and globe
H46	Disorders of optic nerve and visual pathways
H47	Disorders of optic nerve and visual pathways
H50	Disorders of ocular muscles binocular movement accommodation and refraction
H52	Disorders of ocular muscles binocular movement accommodation and refraction
H53	Visual disturbances and blindness
H54	Visual disturbances and blindness
H57	Other disorders of eye and adnexa
H60	Diseases of external ear
H61	Diseases of external ear
H65	Diseases of middle ear and mastoid
H66	Diseases of middle ear and mastoid
H69	Diseases of middle ear and mastoid
H81	Diseases of inner ear
H90	Other disorders of ear
H91	Other disorders of ear
H92	Other disorders of ear
H93	Other disorders of ear
I05	Chronic rheumatic heart diseases
I07	Chronic rheumatic heart diseases
I08	Chronic rheumatic heart diseases
I10	Hypertensive diseases
I11	Hypertensive diseases
I12	Hypertensive diseases
I13	Hypertensive diseases
I15	Hypertensive diseases
I16	Hypertensive diseases
I20	Ischemic heart diseases
I21	Ischemic heart diseases
I22	Ischemic heart diseases
I24	Ischemic heart diseases
I25	Ischemic heart diseases
I26	Pulmonary heart disease and diseases of pulmonary circulation
I27	Pulmonary heart disease and diseases of pulmonary circulation
I28	Pulmonary heart disease and diseases of pulmonary circulation
I30	Other forms of heart disease
I31	Other forms of heart disease
I33	Other forms of heart disease
I34	Other forms of heart disease
I35	Other forms of heart disease
I36	Other forms of heart disease
I37	Other forms of heart disease
I38	Other forms of heart disease
I40	Other forms of heart disease
I42	Other forms of heart disease
I43	Other forms of heart disease
I44	Other forms of heart disease
I45	Other forms of heart disease
I46	Other forms of heart disease
I47	Other forms of heart disease
I48	Other forms of heart disease
I49	Other forms of heart disease
I50	Other forms of heart disease
I51	Other forms of heart disease
I60	Cerebrovascular diseases
I61	Cerebrovascular diseases
I62	Cerebrovascular diseases
I63	Cerebrovascular diseases
I65	Cerebrovascular diseases
I66	Cerebrovascular diseases
I67	Cerebrovascular diseases
I69	Cerebrovascular diseases
I70	Diseases of arteries arterioles and capillaries
I71	Diseases of arteries arterioles and capillaries
I72	Diseases of arteries arterioles and capillaries
I73	Diseases of arteries arterioles and capillaries
I74	Diseases of arteries arterioles and capillaries
I77	Diseases of arteries arterioles and capillaries
I78	Diseases of arteries arterioles and capillaries
I80	Diseases of veins lymphatic vessels and lymph nodes not elsewhere classified
I81	Diseases of veins lymphatic vessels and lymph nodes not elsewhere classified
I82	Diseases of veins lymphatic vessels and lymph nodes not elsewhere classified
I83	Diseases of veins lymphatic vessels and lymph nodes not elsewhere classified
I85	Diseases of veins lymphatic vessels and lymph nodes not elsewhere classified
I86	Diseases of veins lymphatic vessels and lymph nodes not elsewhere classified
I87	Diseases of veins lymphatic vessels and lymph nodes not elsewhere classified
I89	Diseases of veins lymphatic vessels and lymph nodes not elsewhere classified
I95	Other and unspecified disorders of the circulatory system
I96	Other and unspecified disorders of the circulatory system
I97	Other and unspecified disorders of the circulatory system
I99	Other and unspecified disorders of the circulatory system
J00	Acute upper respiratory infections
J01	Acute upper respiratory infections
J02	Acute upper respiratory infections
J03	Acute upper respiratory infections
J04	Acute upper respiratory infections
J06	Acute upper respiratory infections
J09	Influenza and pneumonia
J10	Influenza and pneumonia
J11	Influenza and pneumonia
J12	Influenza and pneumonia
J13	Influenza and pneumonia
J14	Influenza and pneumonia
J15	Influenza and pneumonia
J16	Influenza and pneumonia
J17	Influenza and pneumonia
J18	Influenza and pneumonia
J20	Other acute lower respiratory infections
J21	Other acute lower respiratory infections
J22	Other acute lower respiratory infections
J30	Other diseases of upper respiratory tract
J31	Other diseases of upper respiratory tract
J32	Other diseases of upper respiratory tract
J33	Other diseases of upper respiratory tract
J34	Other diseases of upper respiratory tract
J35	Other diseases of upper respiratory tract
J37	Other diseases of upper respiratory tract
J38	Other diseases of upper respiratory tract
J39	Other diseases of upper respiratory tract
J40	Chronic lower respiratory diseases
J41	Chronic lower respiratory diseases
J42	Chronic lower respiratory diseases
J43	Chronic lower respiratory diseases
J44	Chronic lower respiratory diseases
J45	Chronic lower respiratory diseases
J47	Chronic lower respiratory diseases
J69	Lung diseases due to external agents
J81	Other respiratory diseases principally affecting the interstitium
J82	Other respiratory diseases principally affecting the interstitium
J84	Other respiratory diseases principally affecting the interstitium
J85	Suppurative and necrotic conditions of the lower respiratory tract
J86	Suppurative and necrotic conditions of the lower respiratory tract
J90	Other diseases of the pleura
J91	Other diseases of the pleura
J92	Other diseases of the pleura
J93	Other diseases of the pleura
J94	Other diseases of the pleura
J95	Intraoperative and postprocedural complications and disorders of respiratory system not elsewhere classified
J96	Other diseases of the respiratory system
J98	Other diseases of the respiratory system
K02	Diseases of oral cavity and salivary glands
K04	Diseases of oral cavity and salivary glands
K08	Diseases of oral cavity and salivary glands
K11	Diseases of oral cavity and salivary glands
K12	Diseases of oral cavity and salivary glands
K13	Diseases of oral cavity and salivary glands
K14	Diseases of oral cavity and salivary glands
K20	Diseases of esophagus stomach and duodenum
K21	Diseases of esophagus stomach and duodenum
K22	Diseases of esophagus stomach and duodenum
K25	Diseases of esophagus stomach and duodenum
K26	Diseases of esophagus stomach and duodenum
K27	Diseases of esophagus stomach and duodenum
K29	Diseases of esophagus stomach and duodenum
K30	Diseases of esophagus stomach and duodenum
K31	Diseases of esophagus stomach and duodenum
K35	Diseases of appendix
K40	Hernia
K42	Hernia
K43	Hernia
K44	Hernia
K46	Hernia
K50	Noninfective enteritis and colitis
K51	Noninfective enteritis and colitis
K52	Noninfective enteritis and colitis
K55	Other diseases of intestines
K56	Other diseases of intestines
K57	Other diseases of intestines
K58	Other diseases of intestines
K59	Other diseases of intestines
K60	Other diseases of intestines
K61	Other diseases of intestines
K62	Other diseases of intestines
K63	Other diseases of intestines
K64	Other diseases of intestines
K65	Diseases of peritoneum and retroperitoneum
K66	Diseases of peritoneum and retroperitoneum
K70	Diseases of liver
K72	Diseases of liver
K73	Diseases of liver
K74	Diseases of liver
K75	Diseases of liver
K76	Diseases of liver
K80	Disorders of gallbladder biliary tract and pancreas
K81	Disorders of gallbladder biliary tract and pancreas
K82	Disorders of gallbladder biliary tract and pancreas
K83	Disorders of gallbladder biliary tract and pancreas
K85	Disorders of gallbladder biliary tract and pancreas
K86	Disorders of gallbladder biliary tract and pancreas
K90	Other diseases of the digestive system
K91	Other diseases of the digestive system
K92	Other diseases of the digestive system
K94	Other diseases of the digestive system
L01	Infections of the skin and subcutaneous tissue
L02	Infections of the skin and subcutaneous tissue
L03	Infections of the skin and subcutaneous tissue
L04	Infections of the skin and subcutaneous tissue
L05	Infections of the skin and subcutaneous tissue
L08	Infections of the skin and subcutaneous tissue
L12	Bullous disorders
L20	Dermatitis and eczema
L21	Dermatitis and eczema
L22	Dermatitis and eczema
L23	Dermatitis and eczema
L24	Dermatitis and eczema
L25	Dermatitis and eczema
L27	Dermatitis and eczema
L28	Dermatitis and eczema
L29	Dermatitis and eczema
L30	Dermatitis and eczema
L40	Papulosquamous disorders
L50	Urticaria and erythema
L53	Urticaria and erythema
L57	Radiation related disorders of the skin and subcutaneous tissue
L60	Disorders of skin appendages
L65	Disorders of skin appendages
L70	Disorders of skin appendages
L71	Disorders of skin appendages
L72	Disorders of skin appendages
L73	Disorders of skin appendages
L76	Intraoperative and postprocedural complications of skin and subcutaneous tissue
L80	Other disorders of the skin and subcutaneous tissue
L81	Other disorders of the skin and subcutaneous tissue
L82	Other disorders of the skin and subcutaneous tissue
L84	Other disorders of the skin and subcutaneous tissue
L85	Other disorders of the skin and subcutaneous tissue
L89	Other disorders of the skin and subcutaneous tissue
L90	Other disorders of the skin and subcutaneous tissue
L91	Other disorders of the skin and subcutaneous tissue
L92	Other disorders of the skin and subcutaneous tissue
L93	Other disorders of the skin and subcutaneous tissue
L95	Other disorders of the skin and subcutaneous tissue
L97	Other disorders of the skin and subcutaneous tissue
L98	Other disorders of the skin and subcutaneous tissue
M00	Infectious arthropathies
M05	Inflammatory polyarthropathies
M06	Inflammatory polyarthropathies
M10	Inflammatory polyarthropathies
M11	Inflammatory polyarthropathies
M12	Inflammatory polyarthropathies
M13	Inflammatory polyarthropathies
M14	Inflammatory polyarthropathies
M15	Osteoarthritis
M16	Osteoarthritis
M17	Osteoarthritis
M18	Osteoarthritis
M19	Osteoarthritis
M1A	Inflammatory polyarthropathies
M20	Other joint disorders
M21	Other joint disorders
M22	Other joint disorders
M23	Other joint disorders
M24	Other joint disorders
M25	Other joint disorders
M26	Dentofacial anomalies including malocclusion and other disorders of jaw
M31	Systemic connective tissue disorders
M32	Systemic connective tissue disorders
M33	Systemic connective tissue disorders
M34	Systemic connective tissue disorders
M35	Systemic connective tissue disorders
M40	Deforming dorsopathies
M41	Deforming dorsopathies
M43	Deforming dorsopathies
M46	Spondylopathies
M47	Spondylopathies
M48	Spondylopathies
M50	Other dorsopathies
M51	Other dorsopathies
M53	Other dorsopathies
M54	Other dorsopathies
M60	Disorders of muscles
M62	Disorders of muscles
M65	Disorders of synovium and tendon
M67	Disorders of synovium and tendon
M70	Other soft tissue disorders
M71	Other soft tissue disorders
M72	Other soft tissue disorders
M75	Other soft tissue disorders
M76	Other soft tissue disorders
M77	Other soft tissue disorders
M79	Other soft tissue disorders
M80	Disorders of bone density and structure
M81	Disorders of bone density and structure
M84	Disorders of bone density and structure
M85	Disorders of bone density and structure
M86	Other osteopathies
M87	Other osteopathies
M89	Other osteopathies
M94	Chondropathies
M95	Other disorders of the musculoskeletal system and connective tissue
M96	Intraoperative and postprocedural complications and disorders of musculoskeletal system not elsewhere classified
M99	Biomechanical lesions not elsewhere classified
N02	Glomerular diseases
N04	Glomerular diseases
N05	Glomerular diseases
N10	Renal tubulo interstitial diseases
N12	Renal tubulo interstitial diseases
N13	Renal tubulo interstitial diseases
N14	Renal tubulo interstitial diseases
N17	Acute kidney failure and chronic kidney disease
N18	Acute kidney failure and chronic kidney disease
N19	Acute kidney failure and chronic kidney disease
N20	Urolithiasis
N21	Urolithiasis
N23	Urolithiasis
N25	Other disorders of kidney and ureter
N26	Other disorders of kidney and ureter
N28	Other disorders of kidney and ureter
N30	Other diseases of the urinary system
N31	Other diseases of the urinary system
N32	Other diseases of the urinary system
N35	Other diseases of the urinary system
N39	Other diseases of the urinary system
N40	Diseases of male genital organs
N41	Diseases of male genital organs
N42	Diseases of male genital organs
N43	Diseases of male genital organs
N45	Diseases of male genital organs
N47	Diseases of male genital organs
N48	Diseases of male genital organs
N49	Diseases of male genital organs
N50	Diseases of male genital organs
N52	Diseases of male genital organs
N60	Disorders of breast
N61	Disorders of breast
N62	Disorders of breast
N63	Disorders of breast
N64	Disorders of breast
N72	Inflammatory diseases of female pelvic organs
N76	Inflammatory diseases of female pelvic organs
N80	Noninflammatory disorders of female genital tract
N81	Noninflammatory disorders of female genital tract
N83	Noninflammatory disorders of female genital tract
N84	Noninflammatory disorders of female genital tract
N85	Noninflammatory disorders of female genital tract
N88	Noninflammatory disorders of female genital tract
N89	Noninflammatory disorders of female genital tract
N91	Noninflammatory disorders of female genital tract
N92	Noninflammatory disorders of female genital tract
N93	Noninflammatory disorders of female genital tract
N94	Noninflammatory disorders of female genital tract
N95	Noninflammatory disorders of female genital tract
O03	Pregnancy with abortive outcome
O09	Supervision of high risk pregnancy
O10	Edema proteinuria and hypertensive disorders in pregnancy childbirth and the puerperium
O21	Other maternal disorders predominantly related to pregnancy
O24	Other maternal disorders predominantly related to pregnancy
O26	Other maternal disorders predominantly related to pregnancy
O30	Maternal care related to the fetus and amniotic cavity and possible delivery problems
O35	Maternal care related to the fetus and amniotic cavity and possible delivery problems
O47	Maternal care related to the fetus and amniotic cavity and possible delivery problems
O60	Complications of labor and delivery
O76	Complications of labor and delivery
O98	Other obstetric conditions not elsewhere classified
O99	Other obstetric conditions not elsewhere classified
Q05	Congenital malformations of the nervous system
Q21	Congenital malformations of the circulatory system
Q23	Congenital malformations of the circulatory system
Q24	Congenital malformations of the circulatory system
Q27	Congenital malformations of the circulatory system
Q44	Other congenital malformations of the digestive system
Q60	Congenital malformations of the urinary system
Q61	Congenital malformations of the urinary system
Q66	Congenital malformations and deformations of the musculoskeletal system
Q82	Other congenital malformations
Q87	Other congenital malformations
Q90	Chromosomal abnormalities not elsewhere classified
R00	Symptoms and signs involving the circulatory and respiratory systems
R01	Symptoms and signs involving the circulatory and respiratory systems
R03	Symptoms and signs involving the circulatory and respiratory systems
R04	Symptoms and signs involving the circulatory and respiratory systems
R05	Symptoms and signs involving the circulatory and respiratory systems
R06	Symptoms and signs involving the circulatory and respiratory systems
R07	Symptoms and signs involving the circulatory and respiratory systems
R09	Symptoms and signs involving the circulatory and respiratory systems
R10	Symptoms and signs involving the digestive system and abdomen
R11	Symptoms and signs involving the digestive system and abdomen
R12	Symptoms and signs involving the digestive system and abdomen
R13	Symptoms and signs involving the digestive system and abdomen
R14	Symptoms and signs involving the digestive system and abdomen
R15	Symptoms and signs involving the digestive system and abdomen
R16	Symptoms and signs involving the digestive system and abdomen
R17	Symptoms and signs involving the digestive system and abdomen
R18	Symptoms and signs involving the digestive system and abdomen
R19	Symptoms and signs involving the digestive system and abdomen
R20	Symptoms and signs involving the skin and subcutaneous tissue
R21	Symptoms and signs involving the skin and subcutaneous tissue
R22	Symptoms and signs involving the skin and subcutaneous tissue
R23	Symptoms and signs involving the skin and subcutaneous tissue
R25	Symptoms and signs involving the nervous and musculoskeletal systems
R26	Symptoms and signs involving the nervous and musculoskeletal systems
R27	Symptoms and signs involving the nervous and musculoskeletal systems
R29	Symptoms and signs involving the nervous and musculoskeletal systems
R30	Symptoms and signs involving the genitourinary system
R31	Symptoms and signs involving the genitourinary system
R32	Symptoms and signs involving the genitourinary system
R33	Symptoms and signs involving the genitourinary system
R34	Symptoms and signs involving the genitourinary system
R35	Symptoms and signs involving the genitourinary system
R39	Symptoms and signs involving the genitourinary system
R40	Symptoms and signs involving cognition perception emotional state and behavior
R41	Symptoms and signs involving cognition perception emotional state and behavior
R42	Symptoms and signs involving cognition perception emotional state and behavior
R43	Symptoms and signs involving cognition perception emotional state and behavior
R44	Symptoms and signs involving cognition perception emotional state and behavior
R45	Symptoms and signs involving cognition perception emotional state and behavior
R46	Symptoms and signs involving cognition perception emotional state and behavior
R47	Symptoms and signs involving speech and voice
R48	Symptoms and signs involving speech and voice
R49	Symptoms and signs involving speech and voice
R50	General symptoms and signs
R51	General symptoms and signs
R52	General symptoms and signs
R53	General symptoms and signs
R54	General symptoms and signs
R55	General symptoms and signs
R56	General symptoms and signs
R57	General symptoms and signs
R58	General symptoms and signs
R59	General symptoms and signs
R60	General symptoms and signs
R61	General symptoms and signs
R62	General symptoms and signs
R63	General symptoms and signs
R64	General symptoms and signs
R65	General symptoms and signs
R68	General symptoms and signs
R69	General symptoms and signs
R70	Abnormal findings on examination of blood without diagnosis
R71	Abnormal findings on examination of blood without diagnosis
R73	Abnormal findings on examination of blood without diagnosis
R74	Abnormal findings on examination of blood without diagnosis
R76	Abnormal findings on examination of blood without diagnosis
R77	Abnormal findings on examination of blood without diagnosis
R78	Abnormal findings on examination of blood without diagnosis
R79	Abnormal findings on examination of blood without diagnosis
R80	Abnormal findings on examination of urine without diagnosis
R81	Abnormal findings on examination of urine without diagnosis
R82	Abnormal findings on examination of urine without diagnosis
R83	Abnormal findings on examination of other body fluids substances and tissues without diagnosis
R84	Abnormal findings on examination of other body fluids substances and tissues without diagnosis
R87	Abnormal findings on examination of other body fluids substances and tissues without diagnosis
R89	Abnormal findings on examination of other body fluids substances and tissues without diagnosis
R90	Abnormal findings on diagnostic imaging and in function studies without diagnosis
R91	Abnormal findings on diagnostic imaging and in function studies without diagnosis
R92	Abnormal findings on diagnostic imaging and in function studies without diagnosis
R93	Abnormal findings on diagnostic imaging and in function studies without diagnosis
R94	Abnormal findings on diagnostic imaging and in function studies without diagnosis
R97	Abnormal tumor markers
S00	Injuries to the head
S01	Injuries to the head
S02	Injuries to the head
S05	Injuries to the head
S06	Injuries to the head
S09	Injuries to the head
S12	Injuries to the neck
S13	Injuries to the neck
S14	Injuries to the neck
S16	Injuries to the neck
S19	Injuries to the neck
S20	Injuries to the thorax
S22	Injuries to the thorax
S23	Injuries to the thorax
S27	Injuries to the thorax
S29	Injuries to the thorax
S30	Injuries to the abdomen lower back lumbar spine pelvis and external genitals
S31	Injuries to the abdomen lower back lumbar spine pelvis and external genitals
S32	Injuries to the abdomen lower back lumbar spine pelvis and external genitals
S33	Injuries to the abdomen lower back lumbar spine pelvis and external genitals
S37	Injuries to the abdomen lower back lumbar spine pelvis and external genitals
S39	Injuries to the abdomen lower back lumbar spine pelvis and external genitals
S40	Injuries to the shoulder and upper arm
S41	Injuries to the shoulder and upper arm
S42	Injuries to the shoulder and upper arm
S43	Injuries to the shoulder and upper arm
S46	Injuries to the shoulder and upper arm
S49	Injuries to the shoulder and upper arm
S50	Injuries to the elbow and forearm
S51	Injuries to the elbow and forearm
S52	Injuries to the elbow and forearm
S59	Injuries to the elbow and forearm
S60	Injuries to the wrist hand and fingers
S61	Injuries to the wrist hand and fingers
S69	Injuries to the wrist hand and fingers
S70	Injuries to the hip and thigh
S71	Injuries to the hip and thigh
S72	Injuries to the hip and thigh
S76	Injuries to the hip and thigh
S79	Injuries to the hip and thigh
S80	Injuries to the knee and lower leg
S81	Injuries to the knee and lower leg
S82	Injuries to the knee and lower leg
S83	Injuries to the knee and lower leg
S88	Injuries to the knee and lower leg
S89	Injuries to the knee and lower leg
S90	Injuries to the ankle and foot
S91	Injuries to the ankle and foot
S92	Injuries to the ankle and foot
S93	Injuries to the ankle and foot
S99	Injuries to the ankle and foot
T07	Injuries involving multiple body regions
T14	Injury of unspecified body region
T16	Effects of foreign body entering through natural orifice
T17	Effects of foreign body entering through natural orifice
T30	Burns and corrosions of multiple and unspecified body regions
T36	Poisoning by adverse effects of and underdosing of drugs medicaments and biological substances
T38	Poisoning by adverse effects of and underdosing of drugs medicaments and biological substances
T40	Poisoning by adverse effects of and underdosing of drugs medicaments and biological substances
T45	Poisoning by adverse effects of and underdosing of drugs medicaments and biological substances
T46	Poisoning by adverse effects of and underdosing of drugs medicaments and biological substances
T50	Poisoning by adverse effects of and underdosing of drugs medicaments and biological substances
T68	Other and unspecified effects of external causes
T78	Other and unspecified effects of external causes
T79	Certain early complications of trauma
T80	Complications of surgical and medical care not elsewhere classified
T81	Complications of surgical and medical care not elsewhere classified
T82	Complications of surgical and medical care not elsewhere classified
T83	Complications of surgical and medical care not elsewhere classified
T84	Complications of surgical and medical care not elsewhere classified
T85	Complications of surgical and medical care not elsewhere classified
T86	Complications of surgical and medical care not elsewhere classified
T87	Complications of surgical and medical care not elsewhere classified
T88	Complications of surgical and medical care not elsewhere classified
U07	Provisional assignment of new diseases of uncertain etiology or emergency use
W01	Slipping tripping stumbling and falls
W05	Slipping tripping stumbling and falls
W06	Slipping tripping stumbling and falls
W07	Slipping tripping stumbling and falls
W10	Slipping tripping stumbling and falls
W18	Slipping tripping stumbling and falls
W19	Slipping tripping stumbling and falls
W26	Exposure to inanimate mechanical forces
X32	Exposure to forces of nature
X50	Overexertion and strenuous or repetitive movements
X58	Accidental exposure to other specified factors
Y71	Medical devices associated with adverse incidents in diagnostic and therapeutic use
Y83	Surgical and other medical procedures as the cause of abnormal reaction of the patient or of later complication without mention of misadventure at the time of the procedure
Y90	Supplementary factors related to causes of morbidity classified elsewhere
Y93	Supplementary factors related to causes of morbidity classified elsewhere
Y95	Supplementary factors related to causes of morbidity classified elsewhere
