# Supplementary material for: A machine learning model on Real World Data for predicting progression to Acute Respiratory Distress Syndrome (ARDS) among COVID-19 patients
Source: PLoS One. 2022 Jul 28;17(7):e0271227. doi: 10.1371/journal.pone.0271227 (PMC9333235; doi:10.1371/journal.pone.0271227)
Supplement: S2 File — Confidence interval values calculated via bootstrap method for each of the tested classifiers. (XLSX) [file pone.0271227.s002.xlsx]

## Sheet: CI_LGBM
Bootstrap	AUC scores	APS scores
1	0.693779	0.0788219
2	0.695139	0.0785643
3	0.689662	0.0750655
4	0.696662	0.0745222
5	0.708318	0.0776034
6	0.693811	0.0749815
7	0.697694	0.0810706
8	0.698557	0.0812112
9	0.699473	0.0808644
10	0.689571	0.0742342
11	0.702902	0.0750535
12	0.697454	0.0747021
13	0.691305	0.071489
14	0.700696	0.0686041
15	0.688681	0.0702409
16	0.695341	0.0725722
17	0.694651	0.0724386
18	0.698534	0.069923
19	0.694229	0.0730561
20	0.687091	0.0669851
21	0.694589	0.0707343
22	0.699602	0.075956
23	0.701421	0.077631
24	0.690881	0.0771668
25	0.689598	0.077704
26	0.702167	0.080257
27	0.686463	0.0780342
28	0.693975	0.0703632
29	0.691853	0.0687232
30	0.695763	0.0680654
31	0.68508	0.0729344
32	0.68305	0.0707825
33	0.68642	0.0706704
34	0.694332	0.0713014
35	0.70417	0.0762399
36	0.709086	0.0749117
37	0.696399	0.075951
38	0.693204	0.0747283
39	0.683178	0.067769
40	0.702184	0.0746183
41	0.680035	0.0699324
42	0.696873	0.0727711
43	0.709327	0.0724949
44	0.692755	0.0773975
45	0.68582	0.0670106
46	0.709541	0.0798812
47	0.70023	0.0744708
48	0.686702	0.0692291
49	0.68181	0.07389
50	0.705366	0.0759897
51	0.697652	0.0770487
52	0.703438	0.0768396
53	0.694556	0.072204
54	0.704491	0.0798064
55	0.694197	0.0748363
56	0.695	0.0779839
57	0.69484	0.0769641
58	0.695426	0.0768056
59	0.695267	0.0761851
60	0.695949	0.0771493
61	0.705074	0.0812979
62	0.692228	0.0753686
63	0.690162	0.0672667
64	0.694946	0.0711548
65	0.677351	0.0685153
66	0.677211	0.0680155
67	0.7067	0.0824285
68	0.703746	0.0731327
69	0.69819	0.0780532
70	0.696938	0.0695952
71	0.692921	0.0704064
72	0.713738	0.0875665
73	0.676368	0.0713238
74	0.689981	0.0720349
75	0.69529	0.079005
76	0.700693	0.077154
77	0.700689	0.0784721
78	0.69452	0.0723779
79	0.694473	0.0772298
80	0.694605	0.0711781
81	0.697593	0.0739188
82	0.693187	0.0725211
83	0.690504	0.0736173
84	0.703348	0.0776714
85	0.689683	0.0719784
86	0.695601	0.0736402
87	0.693317	0.0724854
88	0.701719	0.0787351
89	0.691374	0.0665336
90	0.693198	0.0731979
91	0.706065	0.075081
92	0.708867	0.0758269
93	0.700793	0.0756793
94	0.692667	0.069466
95	0.698188	0.0762581
96	0.686516	0.0701508
97	0.68667	0.066721
98	0.704307	0.0756637
99	0.696429	0.0796035
100	0.70091	0.0769071
101	0.706601	0.0838194
102	0.712465	0.0788322
103	0.703599	0.0748933
104	0.696034	0.0752581
105	0.688027	0.0746142
106	0.704814	0.0693219
107	0.686973	0.0663681
108	0.679127	0.0692596
109	0.698398	0.0754553
110	0.693324	0.0741775
111	0.7	0.0713632
112	0.695894	0.0712774
113	0.688636	0.0690194
114	0.676673	0.0698389
115	0.701524	0.0800716
116	0.68249	0.0720273
117	0.696131	0.082478
118	0.695851	0.073048
119	0.702712	0.079182
120	0.697854	0.0740438
121	0.693701	0.0748665
122	0.697807	0.0675113
123	0.695633	0.0744734
124	0.704331	0.0742676
125	0.712094	0.0774554
126	0.704515	0.080936
127	0.690213	0.0712259
128	0.696886	0.0769481
129	0.696339	0.0826106
130	0.700969	0.0739437
131	0.696674	0.0697261
132	0.697083	0.0783305
133	0.678055	0.0636994
134	0.699611	0.0791639
135	0.695236	0.0742412
136	0.698407	0.0756466
137	0.700116	0.0748614
138	0.677343	0.069502
139	0.699411	0.0758258
140	0.700028	0.0845389
141	0.698112	0.0691629
142	0.696909	0.0729784
143	0.688265	0.0734651
144	0.695437	0.071467
145	0.682489	0.0738
146	0.691592	0.0795294
147	0.687241	0.0686208
148	0.703351	0.0741711
149	0.694973	0.0728651
150	0.710565	0.0809316
151	0.700429	0.0713631
152	0.708225	0.0728277
153	0.687902	0.07163
154	0.696789	0.0703265
155	0.702001	0.075218
156	0.693285	0.0726089
157	0.692569	0.0721624
158	0.701418	0.0760033
159	0.693152	0.0854434
160	0.70973	0.0788145
161	0.693156	0.0715973
162	0.703669	0.0729315
163	0.692026	0.0750818
164	0.703878	0.078091
165	0.692032	0.0729186
166	0.689251	0.0720746
167	0.701062	0.0770591
168	0.692572	0.0716213
169	0.696734	0.0759049
170	0.686853	0.0704307
171	0.689943	0.0704196
172	0.69735	0.0776874
173	0.702698	0.0731633
174	0.705544	0.0735557
175	0.681175	0.0725297
176	0.706677	0.075314
177	0.700145	0.0768601
178	0.703115	0.0802222
179	0.697868	0.075395
180	0.691593	0.0706251
181	0.694405	0.0759817
182	0.708582	0.0782284
183	0.688931	0.0711218
184	0.690912	0.0648875
185	0.690643	0.0725709
186	0.695911	0.0722318
187	0.698217	0.076679
188	0.69973	0.070464
189	0.701405	0.0756662
190	0.69148	0.0818937
191	0.699984	0.0773141
192	0.692954	0.075001
193	0.684552	0.0664425
194	0.694466	0.071641
195	0.694029	0.0768128
196	0.693486	0.0732509
197	0.696823	0.0723009
198	0.688447	0.0731159
199	0.690602	0.0712412
200	0.696403	0.0778142
201	0.684182	0.0719127
202	0.692752	0.0679265
203	0.698511	0.0717208
204	0.689546	0.0706894
205	0.691309	0.0753479
206	0.693948	0.0710468
207	0.706025	0.0752938
208	0.684999	0.0680941
209	0.701466	0.0810002
210	0.697157	0.0707764
211	0.698354	0.0726736
212	0.688288	0.0712097
213	0.679819	0.0689954
214	0.684871	0.074946
215	0.694339	0.0841141
216	0.690936	0.0721437
217	0.69839	0.0752646
218	0.705132	0.0798129
219	0.689185	0.0741268
220	0.699137	0.070104
221	0.705892	0.0739444
222	0.689445	0.0730547
223	0.705089	0.0758278
224	0.695262	0.0765642
225	0.69343	0.0708273
226	0.696275	0.0773586
227	0.690532	0.0745548
228	0.689828	0.0711706
229	0.693191	0.0779479
230	0.701512	0.0788247
231	0.69297	0.0706858
232	0.682731	0.0666756
233	0.689631	0.0659574
234	0.685591	0.0701065
235	0.690426	0.0673921
236	0.700718	0.0780547
237	0.694262	0.0763934
238	0.697285	0.0812864
239	0.695433	0.0767094
240	0.698618	0.0761629
241	0.694477	0.0766059
242	0.698459	0.076089
243	0.698442	0.0670082
244	0.687065	0.0681492
245	0.689759	0.0682893
246	0.696081	0.0688279
247	0.696928	0.0706153
248	0.688834	0.0780232
249	0.689146	0.0682592
250	0.694908	0.0709276
251	0.694339	0.0673103
252	0.694095	0.079373
253	0.690004	0.0721723
254	0.69701	0.0784605
255	0.693552	0.0725838
256	0.692129	0.0694218
257	0.701951	0.0757517
258	0.689534	0.0711401
259	0.710645	0.0729921
260	0.689182	0.0736674
261	0.692077	0.0696077
262	0.684347	0.0699037
263	0.676014	0.0692114
264	0.688804	0.0719725
265	0.695511	0.0688619
266	0.706624	0.0779195
267	0.677172	0.0674687
268	0.70279	0.0769727
269	0.700497	0.0771874
270	0.694205	0.0766829
271	0.698397	0.0754943
272	0.703076	0.0719062
273	0.690914	0.0685628
274	0.693781	0.072868
275	0.69259	0.0711458
276	0.689176	0.0754579
277	0.710935	0.0837633
278	0.696032	0.0741671
279	0.692775	0.0776667
280	0.701641	0.0794415
281	0.705153	0.0827235
282	0.694646	0.073551
283	0.687471	0.0710836
284	0.696906	0.0761961
285	0.689439	0.070016
286	0.705058	0.0768037
287	0.694136	0.0739807
288	0.70125	0.0821023
289	0.710141	0.0800805
290	0.69371	0.0690032
291	0.695693	0.072898
292	0.698569	0.0689798
293	0.699991	0.0891521
294	0.692309	0.0725135
295	0.691902	0.0763359
296	0.697331	0.0772763
297	0.696129	0.0720018
298	0.687614	0.0731757
299	0.702109	0.0737591
300	0.717001	0.0807333
301	0.689578	0.0692158
302	0.691253	0.0763349
303	0.696821	0.0751363
304	0.70138	0.0747965
305	0.693824	0.0675005
306	0.696078	0.0672264
307	0.701122	0.0764996
308	0.678401	0.0688151
309	0.697541	0.0741571
310	0.680924	0.0697295
311	0.702406	0.0767825
312	0.691016	0.0693825
313	0.701245	0.0750603
314	0.688483	0.069304
315	0.700365	0.0764845
316	0.701893	0.0730978
317	0.695453	0.0748946
318	0.692328	0.0731123
319	0.687634	0.0753045
320	0.694351	0.0688121
321	0.697792	0.074584
322	0.702693	0.076092
323	0.704259	0.084438
324	0.681919	0.0687087
325	0.689098	0.0712698
326	0.699162	0.0796063
327	0.689589	0.0750312
328	0.687758	0.0647102
329	0.68986	0.0713942
330	0.689139	0.0726578
331	0.696318	0.0737908
332	0.692056	0.0706639
333	0.694983	0.0780523
334	0.696836	0.0710111
335	0.697913	0.0753426
336	0.700419	0.0768781
337	0.695818	0.0719822
338	0.69062	0.0739899
339	0.686601	0.0706607
340	0.692612	0.0739392
341	0.696847	0.0714821
342	0.696022	0.071371
343	0.690155	0.0774491
344	0.69875	0.07031
345	0.697662	0.0749963
346	0.69466	0.0775051
347	0.697859	0.074011
348	0.685323	0.068569
349	0.712235	0.077019
350	0.697157	0.0681956
351	0.693607	0.0728758
352	0.702239	0.0822292
353	0.703054	0.0769601
354	0.690049	0.0748609
355	0.692226	0.0705331
356	0.693687	0.0838697
357	0.691722	0.0715882
358	0.71282	0.0782355
359	0.699858	0.0757085
360	0.702198	0.0710515
361	0.703542	0.0788173
362	0.690745	0.0718107
363	0.685837	0.068034
364	0.697134	0.0829642
365	0.681513	0.0716578
366	0.699558	0.0740735
367	0.696317	0.0756639
368	0.693924	0.074787
369	0.695958	0.0738144
370	0.699876	0.0743886
371	0.700223	0.0706425
372	0.687199	0.0760213
373	0.694526	0.0758763
374	0.689746	0.0710872
375	0.697135	0.073576
376	0.689844	0.0724586
377	0.684291	0.0678135
378	0.686997	0.07316
379	0.693741	0.072085
380	0.691275	0.0792523
381	0.714236	0.0834903
382	0.689132	0.0747177
383	0.694032	0.0749443
384	0.689887	0.0685464
385	0.707984	0.0756838
386	0.691199	0.0720424
387	0.686901	0.0745749
388	0.692442	0.0710321
389	0.690037	0.0758204
390	0.678989	0.0711892
391	0.699844	0.0742067
392	0.693553	0.0716806
393	0.697603	0.0737719
394	0.694482	0.0799544
395	0.69019	0.078419
396	0.706552	0.0779975
397	0.692112	0.0746035
398	0.705131	0.0785223
399	0.697637	0.0756799
400	0.677384	0.0715117
401	0.69891	0.0777226
402	0.697799	0.0732169
403	0.69522	0.0723841
404	0.689081	0.069829
405	0.704321	0.073206
406	0.701576	0.0798722
407	0.694814	0.0773364
408	0.689905	0.0673026
409	0.696699	0.0765683
410	0.702193	0.0742809
411	0.712675	0.0748901
412	0.694256	0.0672728
413	0.686987	0.0729283
414	0.696442	0.0784996
415	0.698338	0.0736283
416	0.693749	0.0768974
417	0.684109	0.0722374
418	0.69021	0.071409
419	0.705119	0.0789104
420	0.704705	0.0762785
421	0.685206	0.0681444
422	0.690493	0.0761542
423	0.695281	0.0739375
424	0.702746	0.0713393
425	0.676061	0.0699461
426	0.686475	0.0726468
427	0.693585	0.0702612
428	0.693739	0.075008
429	0.694104	0.0763382
430	0.689302	0.0753962
431	0.693457	0.0720634
432	0.699034	0.077293
433	0.687818	0.070256
434	0.691998	0.0741583
435	0.720722	0.0805297
436	0.69107	0.0754416
437	0.696987	0.0769865
438	0.689057	0.0694516
439	0.683943	0.0707903
440	0.700025	0.0721989
441	0.697236	0.0728206
442	0.689064	0.071322
443	0.700314	0.0733907
444	0.693391	0.0682353
445	0.688495	0.0701318
446	0.700206	0.0793344
447	0.687541	0.0735498
448	0.686513	0.0764465
449	0.68812	0.0780418
450	0.696481	0.0717817
451	0.684425	0.0707235
452	0.694359	0.0747494
453	0.695513	0.073009
454	0.686208	0.0690067
455	0.706136	0.0710309
456	0.688761	0.0757213
457	0.696339	0.0751099
458	0.681867	0.0702642
459	0.695753	0.0718771
460	0.695363	0.0786768
461	0.687333	0.0695199
462	0.689382	0.0743083
463	0.712567	0.0806298
464	0.687818	0.065446
465	0.705486	0.0772492
466	0.689258	0.0743358
467	0.687419	0.0766698
468	0.703647	0.0701215
469	0.702895	0.0752947
470	0.697354	0.073643
471	0.690414	0.0693104
472	0.687344	0.0695626
473	0.695817	0.0788152
474	0.696166	0.0735697
475	0.692017	0.0732951
476	0.694616	0.0696999
477	0.683376	0.0781261
478	0.703798	0.0715362
479	0.700139	0.0790982
480	0.700382	0.0736165
481	0.692513	0.0739424
482	0.713299	0.0846549
483	0.690327	0.070518
484	0.687589	0.0791881
485	0.694506	0.0735797
486	0.6954	0.0704828
487	0.69281	0.0755498
488	0.70758	0.0745363
489	0.704094	0.0766017
490	0.685777	0.0700461
491	0.69431	0.0723486
492	0.693676	0.0741293
493	0.692557	0.0728333
494	0.692634	0.068045
495	0.686241	0.0710877
496	0.700404	0.0812925
497	0.693606	0.0750024
498	0.68459	0.0691875
499	0.692517	0.0714744
500	0.710594	0.0790681
501	0.69455	0.0698394
502	0.708059	0.0822224
503	0.707819	0.0719373
504	0.693482	0.0699552
505	0.686907	0.0707706
506	0.681477	0.0723502
507	0.700328	0.0770525
508	0.705294	0.0798561
509	0.694141	0.0792898
510	0.69889	0.0716916
511	0.691964	0.0772678
512	0.694937	0.0711634
513	0.681531	0.0683876
514	0.691507	0.0701208
515	0.703275	0.072462
516	0.688005	0.0693178
517	0.688032	0.0755365
518	0.692694	0.0740866
519	0.701973	0.0752512
520	0.695959	0.0736508
521	0.701582	0.0671825
522	0.695879	0.074026
523	0.69717	0.0755688
524	0.695901	0.0792132
525	0.698564	0.0705432
526	0.679733	0.0704547
527	0.687878	0.0775953
528	0.701823	0.0729507
529	0.695423	0.0743709
530	0.698851	0.0752977
531	0.712627	0.0781651
532	0.691746	0.0738175
533	0.691337	0.076394
534	0.685975	0.0670503
535	0.693498	0.0793904
536	0.691975	0.0712405
537	0.69893	0.075363
538	0.681105	0.0688696
539	0.697432	0.0716653
540	0.683378	0.0730176
541	0.681764	0.0706749
542	0.685377	0.0755407
543	0.694002	0.0725559
544	0.702585	0.0726614
545	0.699682	0.0700846
546	0.69764	0.0687201
547	0.694975	0.0750359
548	0.695714	0.0774034
549	0.685953	0.0740049
550	0.705015	0.0776838
551	0.69077	0.07426
552	0.695115	0.0715549
553	0.70413	0.0836016
554	0.701335	0.0729421
555	0.694243	0.0654125
556	0.700045	0.0807664
557	0.700085	0.0758223
558	0.704068	0.077845
559	0.696039	0.0749847
560	0.693408	0.0731018
561	0.70823	0.0783055
562	0.691009	0.0696174
563	0.691199	0.0681143
564	0.708826	0.0803811
565	0.693732	0.0733365
566	0.689198	0.0750719
567	0.695138	0.0716905
568	0.696533	0.0709481
569	0.698284	0.0799701
570	0.695131	0.0753411
571	0.705941	0.0834399
572	0.701622	0.079161
573	0.704539	0.072662
574	0.709566	0.0757243
575	0.706492	0.0805934
576	0.696087	0.0732057
577	0.684654	0.0724089
578	0.678257	0.0691567
579	0.698442	0.0730421
580	0.702039	0.0730104
581	0.700733	0.0844057
582	0.704353	0.0800626
583	0.687533	0.0714819
584	0.685936	0.0741796
585	0.694709	0.0737851
586	0.690254	0.0747603
587	0.691441	0.0708486
588	0.694421	0.0752734
589	0.695682	0.0686247
590	0.704593	0.0790782
591	0.693336	0.0752182
592	0.688731	0.071059
593	0.686325	0.0674068
594	0.700629	0.0746728
595	0.693912	0.0675306
596	0.693547	0.0744841
597	0.698647	0.0770801
598	0.685735	0.0765066
599	0.688931	0.0703723
600	0.687353	0.070512
601	0.690187	0.0732963
602	0.70994	0.0833454
603	0.697011	0.0728955
604	0.690871	0.0699888
605	0.702922	0.0767125
606	0.697262	0.0770721
607	0.689775	0.0720683
608	0.69456	0.0705718
609	0.698846	0.0776851
610	0.69138	0.0717304
611	0.694619	0.0746856
612	0.709731	0.0799802
613	0.708863	0.0755872
614	0.68512	0.0730381
615	0.705669	0.0790442
616	0.690226	0.0730129
617	0.708993	0.0855128
618	0.697555	0.0756355
619	0.685174	0.0732181
620	0.687182	0.0684728
621	0.70379	0.0780511
622	0.702403	0.0694885
623	0.708318	0.0732085
624	0.695643	0.0706637
625	0.705524	0.0791214
626	0.698341	0.0739025
627	0.693572	0.0757177
628	0.699149	0.0818266
629	0.707872	0.0793711
630	0.696933	0.0762343
631	0.696795	0.0725608
632	0.702052	0.0809513
633	0.692168	0.0654319
634	0.703127	0.0735588
635	0.687646	0.0692847
636	0.699928	0.0754692
637	0.702633	0.0742646
638	0.694521	0.0736553
639	0.684496	0.0674061
640	0.70637	0.0749913
641	0.684777	0.070858
642	0.702167	0.0746592
643	0.68902	0.0722581
644	0.703579	0.0764038
645	0.70668	0.0748222
646	0.692535	0.0758031
647	0.705124	0.0756687
648	0.68088	0.0674141
649	0.692589	0.0747898
650	0.694579	0.0710556
651	0.708076	0.0845075
652	0.690133	0.0688961
653	0.6901	0.0702309
654	0.693155	0.0758756
655	0.692089	0.0736989
656	0.696241	0.0734644
657	0.679731	0.0704534
658	0.693947	0.0703236
659	0.703108	0.0787903
660	0.703328	0.0756829
661	0.691042	0.0750335
662	0.691859	0.0730394
663	0.69171	0.073923
664	0.697233	0.0710425
665	0.687944	0.0751139
666	0.703715	0.0748034
667	0.693425	0.0712167
668	0.68765	0.0670596
669	0.692946	0.0705637
670	0.691995	0.0834938
671	0.695141	0.0746864
672	0.721137	0.0864192
673	0.694569	0.0744067
674	0.698496	0.0749977
675	0.698697	0.0750355
676	0.696827	0.07856
677	0.708061	0.0789515
678	0.69319	0.0731382
679	0.695802	0.0781753
680	0.707412	0.0717836
681	0.690817	0.0745821
682	0.7071	0.0794306
683	0.687183	0.0735378
684	0.68467	0.0713732
685	0.689783	0.0671914
686	0.694895	0.0675648
687	0.69908	0.074999
688	0.707644	0.0736267
689	0.693527	0.074728
690	0.695329	0.0677218
691	0.70091	0.0788119
692	0.678764	0.0695826
693	0.692854	0.0707697
694	0.698846	0.0713712
695	0.695225	0.0713416
696	0.690313	0.0722115
697	0.695533	0.0761974
698	0.696187	0.076391
699	0.692189	0.0759296
700	0.693492	0.0820012
701	0.691963	0.0807337
702	0.711436	0.0815381
703	0.702314	0.0737566
704	0.708516	0.0715737
705	0.682706	0.0735131
706	0.698069	0.0757967
707	0.702405	0.0733663
708	0.687759	0.0713492
709	0.683806	0.0767242
710	0.702459	0.0732446
711	0.692362	0.0756212
712	0.685954	0.0732743
713	0.705619	0.0768821
714	0.692607	0.0751104
715	0.689112	0.0726455
716	0.695409	0.0723182
717	0.692415	0.0713591
718	0.694451	0.0726076
719	0.701966	0.0670243
720	0.699227	0.0756247
721	0.703685	0.0741418
722	0.704722	0.0758672
723	0.679306	0.0666855
724	0.683928	0.0698274
725	0.707039	0.0761647
726	0.695791	0.0833273
727	0.703974	0.0788637
728	0.68719	0.0713124
729	0.689184	0.0709254
730	0.69004	0.0766068
731	0.69916	0.0726122
732	0.698803	0.0771479
733	0.699657	0.0736579
734	0.686894	0.0720319
735	0.690258	0.0778432
736	0.694972	0.0807804
737	0.694127	0.0739881
738	0.692125	0.0728455
739	0.688703	0.0703499
740	0.699012	0.0749899
741	0.691293	0.078256
742	0.699529	0.0789671
743	0.680796	0.0711177
744	0.691796	0.0733669
745	0.694124	0.0689551
746	0.688793	0.0763768
747	0.697171	0.074727
748	0.699784	0.076373
749	0.691447	0.0741826
750	0.690933	0.0720753
751	0.70016	0.0670464
752	0.689914	0.0747529
753	0.693894	0.0736405
754	0.681016	0.0724432
755	0.685655	0.073654
756	0.678074	0.0686404
757	0.694645	0.072315
758	0.697032	0.0728462
759	0.694542	0.0702775
760	0.703259	0.0713627
761	0.700007	0.0722599
762	0.687403	0.0761294
763	0.704629	0.0799735
764	0.689694	0.0759151
765	0.696079	0.0708404
766	0.680546	0.0706127
767	0.69062	0.0759902
768	0.694756	0.0708936
769	0.705565	0.0749794
770	0.681128	0.0677279
771	0.693652	0.076506
772	0.687027	0.0695916
773	0.682637	0.0714938
774	0.703954	0.0765683
775	0.697358	0.0717981
776	0.684976	0.0735534
777	0.686306	0.0750125
778	0.692817	0.0761765
779	0.693516	0.0695533
780	0.707415	0.0777711
781	0.701306	0.0769748
782	0.697298	0.0739567
783	0.695022	0.0707425
784	0.71127	0.0819778
785	0.703322	0.0748673
786	0.691813	0.0710899
787	0.706114	0.0762164
788	0.685899	0.0776324
789	0.688508	0.0708913
790	0.700708	0.0741239
791	0.704055	0.0752819
792	0.691992	0.0746315
793	0.696699	0.0729293
794	0.695275	0.0729227
795	0.683708	0.0724422
796	0.683589	0.0720288
797	0.692986	0.0742015
798	0.70396	0.0718751
799	0.691886	0.0663762
800	0.684382	0.0708248
801	0.690938	0.0768538
802	0.698032	0.0779305
803	0.698613	0.0768988
804	0.696581	0.0729601
805	0.704825	0.0782342
806	0.692759	0.0746056
807	0.686801	0.0674811
808	0.700839	0.0798776
809	0.695226	0.071418
810	0.694225	0.0698786
811	0.684337	0.0679456
812	0.70401	0.0748539
813	0.694092	0.0712391
814	0.69692	0.0764372
815	0.696308	0.0816382
816	0.690627	0.0760406
817	0.684147	0.0729172
818	0.694685	0.0772869
819	0.693899	0.0695428
820	0.703191	0.0712628
821	0.69746	0.077292
822	0.692953	0.0717074
823	0.688777	0.0694483
824	0.704767	0.0751465
825	0.700115	0.0765981
826	0.686618	0.0736878
827	0.70175	0.0775
828	0.692814	0.0778397
829	0.691089	0.0704611
830	0.691993	0.0729378
831	0.693194	0.0689136
832	0.686286	0.0723487
833	0.69182	0.0756425
834	0.694981	0.0737432
835	0.687114	0.0745629
836	0.694422	0.071762
837	0.692005	0.0810969
838	0.695531	0.0738548
839	0.692707	0.0736161
840	0.713449	0.0790796
841	0.687371	0.0763253
842	0.698733	0.0762116
843	0.697284	0.0719746
844	0.685468	0.0677635
845	0.698955	0.0707503
846	0.687016	0.068362
847	0.683726	0.0694319
848	0.696973	0.0716725
849	0.6947	0.0743548
850	0.688252	0.0709339
851	0.690032	0.0741641
852	0.674486	0.0629793
853	0.709788	0.0796523
854	0.707919	0.0821652
855	0.694855	0.071947
856	0.699199	0.0763684
857	0.686529	0.0628038
858	0.677871	0.0666069
859	0.692015	0.0753646
860	0.698436	0.0802243
861	0.695797	0.0723744
862	0.696394	0.0693838
863	0.698286	0.0767209
864	0.701078	0.0806726
865	0.702649	0.0820406
866	0.695737	0.0725446
867	0.698477	0.0752071
868	0.700739	0.0808393
869	0.690871	0.0746683
870	0.699792	0.0766444
871	0.697846	0.0770285
872	0.693742	0.0718332
873	0.705114	0.0756769
874	0.68866	0.0703901
875	0.693464	0.0703269
876	0.693839	0.074531
877	0.696546	0.0756212
878	0.68076	0.0707922
879	0.695429	0.0722809
880	0.692592	0.0711454
881	0.691362	0.0690358
882	0.715191	0.079605
883	0.697385	0.07152
884	0.693508	0.0806556
885	0.695629	0.0740804
886	0.69593	0.0774058
887	0.680696	0.0651876
888	0.700251	0.0714473
889	0.685527	0.0725765
890	0.698505	0.0779849
891	0.696252	0.0725956
892	0.68939	0.0723811
893	0.695862	0.0739167
894	0.693054	0.066649
895	0.688697	0.0760533
896	0.702569	0.074793
897	0.691996	0.0689817
898	0.697455	0.0725968
899	0.691031	0.0743111
900	0.680884	0.0705194
901	0.68855	0.0710939
902	0.68809	0.0719228
903	0.698761	0.0783048
904	0.706776	0.0854057
905	0.690983	0.0726454
906	0.698405	0.074561
907	0.706622	0.0803326
908	0.689864	0.0700435
909	0.702449	0.0764369
910	0.701403	0.0755846
911	0.697268	0.0693428
912	0.700732	0.0745366
913	0.686756	0.0702973
914	0.700124	0.0801015
915	0.700178	0.0792936
916	0.685244	0.0694438
917	0.68904	0.0725523
918	0.704798	0.078434
919	0.692907	0.0748328
920	0.694292	0.0715761
921	0.701621	0.0732277
922	0.702806	0.0764726
923	0.684553	0.065967
924	0.697307	0.0746561
925	0.710678	0.0797083
926	0.674339	0.0709683
927	0.700541	0.0798759
928	0.691933	0.0720316
929	0.701666	0.0822751
930	0.702556	0.0713413
931	0.691548	0.0770271
932	0.671577	0.0669067
933	0.695502	0.0709599
934	0.689289	0.0729498
935	0.698491	0.070482
936	0.697747	0.0774229
937	0.679245	0.0727586
938	0.701131	0.074113
939	0.701969	0.078194
940	0.699982	0.0774801
941	0.687483	0.0714294
942	0.69036	0.0767696
943	0.689747	0.0674508
944	0.684629	0.0693534
945	0.692865	0.0698257
946	0.684759	0.0668823
947	0.685153	0.072703
948	0.685873	0.0697227
949	0.695244	0.0756369
950	0.695185	0.0740228
951	0.681944	0.0754435
952	0.700963	0.0791816
953	0.699822	0.0742651
954	0.696482	0.0730662
955	0.694843	0.0743357
956	0.693721	0.0739953
957	0.704492	0.0775662
958	0.687189	0.0731163
959	0.678237	0.0693254
960	0.689564	0.0720213
961	0.704719	0.0782569
962	0.693636	0.0709116
963	0.691608	0.0717425
964	0.696088	0.0755087
965	0.697713	0.0727257
966	0.678648	0.070637
967	0.707159	0.0755809
968	0.704809	0.0695583
969	0.688779	0.0660893
970	0.693902	0.0726023
971	0.690137	0.0735609
972	0.689465	0.0673236
973	0.693568	0.0671192
974	0.698317	0.0676325
975	0.698551	0.0765993
976	0.695997	0.079806
977	0.690432	0.0752263
978	0.707448	0.0816543
979	0.698539	0.0771661
980	0.680923	0.0717287
981	0.69674	0.0715131
982	0.704668	0.076156
983	0.697338	0.0733688
984	0.697276	0.0706627
985	0.690035	0.0733683
986	0.689959	0.0738143
987	0.699242	0.0752658
988	0.684775	0.0687806
989	0.703814	0.0794607
990	0.692684	0.0723502
991	0.69405	0.0684057
992	0.698902	0.0693292
993	0.702344	0.0707755
994	0.691156	0.0737502
995	0.699671	0.0757437
996	0.707037	0.0758992
997	0.689833	0.0691958
998	0.687862	0.0732266
999	0.69784	0.0768161
1000	0.708706	0.0760523

## Sheet: CI_RF
Bootstrap	AUC scores	APS scores
1	0.678832	0.0723708
2	0.684187	0.0734022
3	0.666713	0.0668679
4	0.688378	0.0737646
5	0.681014	0.0675997
6	0.679001	0.068444
7	0.672376	0.0706934
8	0.692225	0.0705629
9	0.689141	0.076039
10	0.67511	0.06818
11	0.684256	0.0691078
12	0.676621	0.0650759
13	0.678631	0.0658645
14	0.687464	0.0666331
15	0.676007	0.0618597
16	0.682551	0.0691621
17	0.690291	0.0707452
18	0.677053	0.0691977
19	0.674847	0.0644612
20	0.671394	0.0621953
21	0.676712	0.0683777
22	0.684275	0.0712431
23	0.688791	0.0734897
24	0.675278	0.0704902
25	0.677523	0.0723898
26	0.68639	0.0738151
27	0.670282	0.0691736
28	0.676457	0.0644855
29	0.672755	0.0618753
30	0.674501	0.0598382
31	0.670321	0.0653448
32	0.658172	0.0649775
33	0.66578	0.0621039
34	0.683803	0.069023
35	0.689344	0.0736319
36	0.691079	0.0663021
37	0.681987	0.0686654
38	0.678878	0.0679875
39	0.672901	0.0647441
40	0.688234	0.0696336
41	0.67418	0.0681299
42	0.679647	0.0652972
43	0.693482	0.0668774
44	0.673252	0.0680606
45	0.674051	0.0641625
46	0.690073	0.0740919
47	0.684545	0.0708925
48	0.676054	0.0686655
49	0.667776	0.0650072
50	0.686126	0.0705933
51	0.683046	0.0681366
52	0.682739	0.0673205
53	0.676552	0.0697317
54	0.678666	0.0673675
55	0.676842	0.0667704
56	0.676965	0.0670509
57	0.67595	0.0686335
58	0.686547	0.0750674
59	0.680546	0.0673224
60	0.684832	0.071431
61	0.692658	0.0714569
62	0.674208	0.0699182
63	0.676008	0.0644784
64	0.67726	0.0653408
65	0.663643	0.0626954
66	0.665877	0.0648425
67	0.693065	0.0763804
68	0.689347	0.0695381
69	0.684095	0.068341
70	0.675642	0.0609686
71	0.685591	0.0680005
72	0.704807	0.0846348
73	0.664105	0.0649505
74	0.680187	0.0659838
75	0.68008	0.0695898
76	0.68415	0.0699415
77	0.67983	0.0710273
78	0.673648	0.067026
79	0.674028	0.0656378
80	0.681753	0.0713818
81	0.677889	0.0656707
82	0.680283	0.0708491
83	0.680622	0.0702668
84	0.688067	0.0711374
85	0.673109	0.0668387
86	0.676054	0.0690457
87	0.671727	0.0644733
88	0.691973	0.072533
89	0.680253	0.0628026
90	0.676269	0.0644551
91	0.691788	0.0696179
92	0.697854	0.076722
93	0.682528	0.0664075
94	0.671933	0.0632432
95	0.675571	0.0654971
96	0.671644	0.0644997
97	0.671948	0.0649406
98	0.68043	0.0645863
99	0.683789	0.0695196
100	0.69262	0.0713383
101	0.694754	0.0797729
102	0.68935	0.0713885
103	0.68496	0.0683822
104	0.681294	0.0710818
105	0.668606	0.0673408
106	0.683501	0.0617109
107	0.673808	0.0649888
108	0.660117	0.0612697
109	0.677272	0.0678474
110	0.678718	0.0647061
111	0.677569	0.0677483
112	0.680367	0.066406
113	0.673525	0.06359
114	0.661809	0.0661414
115	0.683449	0.0711323
116	0.663642	0.0626114
117	0.682565	0.0721827
118	0.673009	0.0627836
119	0.686978	0.0677789
120	0.679424	0.0668688
121	0.672688	0.0627794
122	0.682497	0.0619591
123	0.678337	0.0699634
124	0.693642	0.0696801
125	0.690729	0.0678668
126	0.691053	0.069639
127	0.684071	0.0659153
128	0.676191	0.0688549
129	0.681877	0.0693668
130	0.685289	0.0761235
131	0.678258	0.0659618
132	0.680179	0.0661375
133	0.665169	0.0637792
134	0.68741	0.0689361
135	0.685699	0.0700367
136	0.684657	0.0683073
137	0.683684	0.0721511
138	0.666581	0.0634444
139	0.677994	0.0666165
140	0.686734	0.0708075
141	0.682971	0.0658822
142	0.680141	0.0670849
143	0.668694	0.066295
144	0.682855	0.0712176
145	0.668068	0.0650089
146	0.678675	0.07266
147	0.674996	0.0665645
148	0.67413	0.0638161
149	0.672696	0.0662816
150	0.691177	0.0698842
151	0.679944	0.0634779
152	0.686081	0.063737
153	0.68102	0.0684628
154	0.679049	0.0636616
155	0.681668	0.0652243
156	0.677138	0.065001
157	0.681179	0.0699654
158	0.681148	0.0683417
159	0.675257	0.0719629
160	0.695216	0.0696462
161	0.680767	0.0690466
162	0.685157	0.0692086
163	0.678531	0.0666529
164	0.678643	0.0685864
165	0.676998	0.0685322
166	0.669911	0.0648125
167	0.681662	0.0693351
168	0.683822	0.0645942
169	0.682094	0.0759304
170	0.675898	0.0662706
171	0.669274	0.0609634
172	0.678052	0.0701316
173	0.681648	0.0692631
174	0.684703	0.0663929
175	0.661662	0.0648115
176	0.68464	0.0641315
177	0.677592	0.0727411
178	0.685758	0.0695235
179	0.681287	0.065362
180	0.672153	0.0646009
181	0.673606	0.0698453
182	0.691209	0.0685173
183	0.67844	0.0657875
184	0.678835	0.0635299
185	0.673847	0.0666759
186	0.681523	0.0662157
187	0.682087	0.0685202
188	0.678747	0.0646743
189	0.678853	0.0653399
190	0.673442	0.0716746
191	0.685349	0.0708308
192	0.679404	0.0734584
193	0.666649	0.0624137
194	0.675573	0.063257
195	0.68005	0.0657447
196	0.681947	0.0732102
197	0.676139	0.0676286
198	0.676186	0.064977
199	0.6815	0.0678424
200	0.681804	0.0708462
201	0.66741	0.0621541
202	0.676868	0.0614459
203	0.69134	0.0676861
204	0.672437	0.0663129
205	0.675556	0.0716211
206	0.679083	0.064373
207	0.693565	0.0690854
208	0.675999	0.063573
209	0.682096	0.0730621
210	0.678317	0.0639767
211	0.677216	0.0676507
212	0.673235	0.0656306
213	0.663443	0.0641878
214	0.674995	0.0673523
215	0.686629	0.0781303
216	0.68463	0.0695766
217	0.682836	0.0694723
218	0.688696	0.0717696
219	0.670333	0.067914
220	0.680456	0.0649457
221	0.686311	0.0725229
222	0.676993	0.0693593
223	0.687889	0.0713143
224	0.676044	0.0678146
225	0.684809	0.0722127
226	0.686064	0.0718355
227	0.678665	0.0695967
228	0.67992	0.06655
229	0.677844	0.0688806
230	0.686838	0.0720644
231	0.682872	0.0664898
232	0.671986	0.0611293
233	0.674537	0.0662116
234	0.674367	0.0662258
235	0.672587	0.0626294
236	0.681848	0.0677162
237	0.681421	0.0716566
238	0.673692	0.0715038
239	0.677509	0.0689344
240	0.680816	0.06773
241	0.675664	0.070731
242	0.676083	0.0705945
243	0.675916	0.0608572
244	0.679627	0.0654788
245	0.679539	0.0674673
246	0.676098	0.062201
247	0.675818	0.0680314
248	0.675633	0.0712553
249	0.677141	0.0651478
250	0.679767	0.0663624
251	0.682668	0.0629454
252	0.678927	0.0702914
253	0.674167	0.0651559
254	0.684065	0.0703241
255	0.683915	0.0672885
256	0.680834	0.0665921
257	0.686743	0.0712698
258	0.667134	0.0650968
259	0.686416	0.0674793
260	0.666702	0.0628043
261	0.679581	0.0665311
262	0.670344	0.0652317
263	0.663881	0.0612719
264	0.681808	0.0699108
265	0.679051	0.0661453
266	0.679099	0.0663752
267	0.668263	0.0665739
268	0.678573	0.0707004
269	0.679377	0.0683143
270	0.675623	0.0668211
271	0.680353	0.0669492
272	0.691423	0.0658516
273	0.670269	0.0642192
274	0.677645	0.0676622
275	0.671323	0.0612907
276	0.671955	0.0679788
277	0.692733	0.0721213
278	0.671828	0.0649977
279	0.6708	0.0677084
280	0.674489	0.0662796
281	0.688261	0.0727005
282	0.675135	0.0641298
283	0.675858	0.0642264
284	0.684246	0.0682915
285	0.675173	0.0641119
286	0.683603	0.0665251
287	0.67757	0.0654268
288	0.684558	0.074771
289	0.689722	0.0695475
290	0.674112	0.0645634
291	0.690851	0.0692929
292	0.682725	0.06515
293	0.684411	0.0806809
294	0.680676	0.0664874
295	0.672862	0.0644387
296	0.68552	0.0717619
297	0.682879	0.0734114
298	0.673501	0.0655487
299	0.68007	0.0630638
300	0.706371	0.077593
301	0.673991	0.062825
302	0.67864	0.0711553
303	0.678369	0.0623993
304	0.683694	0.0667673
305	0.676775	0.0590372
306	0.675235	0.062977
307	0.680118	0.0647577
308	0.669427	0.0690657
309	0.677114	0.0643471
310	0.673419	0.0639231
311	0.686106	0.0698777
312	0.680828	0.0678556
313	0.687259	0.0718272
314	0.669231	0.0695914
315	0.683273	0.0688542
316	0.684334	0.0714028
317	0.671377	0.0680113
318	0.676387	0.0633028
319	0.680214	0.0687657
320	0.675634	0.0604741
321	0.685952	0.068044
322	0.6766	0.0638044
323	0.678222	0.068537
324	0.67235	0.0640747
325	0.672524	0.0703086
326	0.675773	0.0697149
327	0.673	0.068701
328	0.677814	0.0622156
329	0.675752	0.0641948
330	0.666546	0.065177
331	0.677803	0.0672016
332	0.673832	0.062943
333	0.687093	0.0703141
334	0.678829	0.0683836
335	0.685782	0.0693863
336	0.684804	0.0679525
337	0.686505	0.072159
338	0.679977	0.068997
339	0.670912	0.0654397
340	0.670602	0.0662267
341	0.679635	0.0635389
342	0.685669	0.0655924
343	0.681443	0.0714585
344	0.690119	0.0707763
345	0.684764	0.0712898
346	0.678287	0.0700014
347	0.680092	0.0665458
348	0.66929	0.0654165
349	0.697853	0.0686594
350	0.684217	0.0660249
351	0.68262	0.0651618
352	0.679116	0.0710892
353	0.675728	0.0675167
354	0.680466	0.0667977
355	0.680773	0.0682128
356	0.671805	0.0663309
357	0.685852	0.0662876
358	0.691051	0.0703166
359	0.676943	0.0654238
360	0.678071	0.0631178
361	0.686737	0.0727926
362	0.667705	0.0618083
363	0.670621	0.0663359
364	0.679029	0.0757544
365	0.661324	0.061773
366	0.685414	0.06903
367	0.676518	0.0683497
368	0.677825	0.0679719
369	0.685474	0.0680027
370	0.682008	0.0732416
371	0.676592	0.0633211
372	0.67203	0.0704343
373	0.678327	0.0647963
374	0.67188	0.063669
375	0.684799	0.0697614
376	0.675721	0.0645965
377	0.674145	0.0635638
378	0.676233	0.0690403
379	0.671381	0.0645056
380	0.67827	0.069879
381	0.692539	0.0715321
382	0.677832	0.0715251
383	0.673989	0.068988
384	0.6758	0.0622501
385	0.682317	0.0663552
386	0.675202	0.0631336
387	0.673945	0.0692724
388	0.677995	0.0677965
389	0.680244	0.0698159
390	0.666675	0.0652629
391	0.682633	0.066993
392	0.682148	0.070802
393	0.68637	0.0678567
394	0.679093	0.0674668
395	0.68147	0.0725597
396	0.68987	0.0727601
397	0.676423	0.0670693
398	0.686121	0.0696767
399	0.684862	0.0703522
400	0.663373	0.0627303
401	0.679389	0.071062
402	0.68103	0.0683753
403	0.687828	0.070259
404	0.671478	0.0632586
405	0.692649	0.0688349
406	0.681814	0.0674158
407	0.674568	0.0686747
408	0.674378	0.0635692
409	0.688274	0.0721187
410	0.681539	0.0638381
411	0.698538	0.0695117
412	0.67329	0.0587919
413	0.669764	0.0655163
414	0.677804	0.067346
415	0.683133	0.0664038
416	0.679196	0.0759984
417	0.664865	0.0667131
418	0.662793	0.0588678
419	0.687363	0.0705188
420	0.690615	0.0701995
421	0.673235	0.0668503
422	0.680379	0.0720424
423	0.687039	0.0682154
424	0.681669	0.0647501
425	0.655537	0.0632996
426	0.6701	0.0649481
427	0.664425	0.0629835
428	0.682903	0.0704077
429	0.680946	0.0683625
430	0.67247	0.0664611
431	0.67772	0.0640019
432	0.683009	0.0689956
433	0.675229	0.0656417
434	0.679089	0.072119
435	0.701783	0.075003
436	0.676038	0.0693169
437	0.683346	0.06923
438	0.670633	0.0642617
439	0.67292	0.0637679
440	0.684879	0.0683481
441	0.680787	0.0699321
442	0.680534	0.0698119
443	0.687439	0.0699551
444	0.670684	0.0625964
445	0.678706	0.0692875
446	0.695343	0.070567
447	0.673688	0.0681989
448	0.671659	0.0688382
449	0.67412	0.0783869
450	0.675126	0.0617604
451	0.670261	0.0636363
452	0.67669	0.0664865
453	0.674099	0.0613877
454	0.670343	0.0637571
455	0.694884	0.0659646
456	0.673376	0.0669347
457	0.670454	0.0640216
458	0.668986	0.06559
459	0.675364	0.0636842
460	0.677626	0.071248
461	0.673065	0.0616511
462	0.679557	0.0687081
463	0.686785	0.0698191
464	0.675475	0.0643769
465	0.687641	0.0672471
466	0.67505	0.0697463
467	0.675018	0.0668873
468	0.690103	0.0663627
469	0.681676	0.0690936
470	0.680358	0.0685387
471	0.678983	0.0670997
472	0.68426	0.0666889
473	0.679222	0.0692086
474	0.678405	0.0663128
475	0.67875	0.0667477
476	0.685513	0.0646146
477	0.671096	0.0658937
478	0.685034	0.0648285
479	0.678736	0.0672422
480	0.685474	0.0681882
481	0.681561	0.0698828
482	0.698014	0.0763844
483	0.673014	0.063373
484	0.665386	0.0662749
485	0.677044	0.0676915
486	0.682755	0.0667371
487	0.675196	0.0668756
488	0.689428	0.0724053
489	0.686333	0.0741319
490	0.677012	0.0661338
491	0.678797	0.0660861
492	0.677792	0.0659192
493	0.679158	0.0674755
494	0.677277	0.0651476
495	0.680413	0.0681078
496	0.682868	0.0799849
497	0.67885	0.0674475
498	0.672282	0.0648237
499	0.681642	0.0691744
500	0.692874	0.0749445
501	0.687911	0.0709423
502	0.691215	0.0726908
503	0.685947	0.0638208
504	0.67778	0.0619574
505	0.669642	0.0656609
506	0.663356	0.062066
507	0.678112	0.0675212
508	0.689749	0.0715539
509	0.680978	0.0726966
510	0.682454	0.0682828
511	0.673794	0.0705079
512	0.663099	0.058122
513	0.669769	0.0621768
514	0.674732	0.0625412
515	0.68686	0.0707173
516	0.680076	0.0636419
517	0.672391	0.0694074
518	0.68311	0.0664212
519	0.681962	0.0686904
520	0.683001	0.0704234
521	0.684192	0.0646403
522	0.684742	0.0665876
523	0.6903	0.0676437
524	0.687573	0.0758794
525	0.681102	0.0653441
526	0.664656	0.0623491
527	0.665336	0.0677441
528	0.684102	0.0702706
529	0.682195	0.0645251
530	0.686983	0.0714893
531	0.696793	0.0746434
532	0.683202	0.0720177
533	0.679456	0.0746207
534	0.679752	0.0688344
535	0.67176	0.0677729
536	0.680593	0.0712104
537	0.687801	0.0698597
538	0.668819	0.0641472
539	0.678505	0.0659091
540	0.663886	0.0686068
541	0.66263	0.0612617
542	0.664719	0.0621728
543	0.682681	0.0688696
544	0.69154	0.0685494
545	0.684458	0.0658633
546	0.680032	0.0658128
547	0.689424	0.0695719
548	0.677767	0.0660287
549	0.666244	0.0643112
550	0.68592	0.0704936
551	0.668997	0.0671012
552	0.680531	0.0649814
553	0.690145	0.0703167
554	0.686736	0.0688157
555	0.674444	0.0605449
556	0.686244	0.0708834
557	0.681911	0.0731562
558	0.690394	0.0700401
559	0.672939	0.0666024
560	0.676263	0.0649833
561	0.678604	0.0661174
562	0.689551	0.0678817
563	0.675476	0.0662387
564	0.686897	0.0680561
565	0.673516	0.0663926
566	0.673839	0.0651026
567	0.682694	0.0657527
568	0.690273	0.0678068
569	0.67896	0.0687574
570	0.678402	0.0676657
571	0.694476	0.0751803
572	0.685521	0.0685205
573	0.679018	0.0698661
574	0.689964	0.0699221
575	0.684003	0.068022
576	0.676142	0.0645197
577	0.672777	0.0672277
578	0.665987	0.0668885
579	0.681626	0.0665473
580	0.683973	0.0666003
581	0.690666	0.0750513
582	0.685952	0.0678413
583	0.678251	0.0665273
584	0.671863	0.0625172
585	0.673725	0.0666708
586	0.666823	0.0652829
587	0.679489	0.0650221
588	0.679654	0.0695384
589	0.678277	0.0622772
590	0.683346	0.0714323
591	0.677903	0.0684952
592	0.678184	0.065748
593	0.671247	0.0626643
594	0.680353	0.0665681
595	0.68177	0.0683006
596	0.683385	0.0712169
597	0.683881	0.0723664
598	0.670251	0.0659577
599	0.683143	0.0642888
600	0.675471	0.0663796
601	0.673369	0.0648839
602	0.685262	0.0714114
603	0.684549	0.0646988
604	0.675639	0.0694363
605	0.679718	0.0682663
606	0.687349	0.068773
607	0.674897	0.0677331
608	0.68804	0.0739732
609	0.685248	0.072797
610	0.678832	0.0668748
611	0.687183	0.0700063
612	0.694143	0.0707263
613	0.696946	0.0715375
614	0.676146	0.0688274
615	0.680754	0.0685981
616	0.667903	0.0629793
617	0.688897	0.0760541
618	0.678795	0.0664518
619	0.669203	0.0707194
620	0.679617	0.0654312
621	0.688313	0.0737051
622	0.680268	0.0629424
623	0.691474	0.0678444
624	0.679307	0.0649004
625	0.684714	0.0653203
626	0.675585	0.0680027
627	0.677276	0.0717243
628	0.680849	0.0724873
629	0.689101	0.0688448
630	0.688593	0.0683184
631	0.673275	0.063615
632	0.687597	0.0749462
633	0.676958	0.0608056
634	0.686137	0.0686806
635	0.674528	0.063372
636	0.686657	0.0685802
637	0.686403	0.0657877
638	0.686193	0.0657563
639	0.675553	0.0642009
640	0.690635	0.0678841
641	0.673254	0.0673986
642	0.691624	0.070389
643	0.679745	0.0691763
644	0.677072	0.066449
645	0.686363	0.0667195
646	0.669851	0.0630849
647	0.684731	0.0719164
648	0.66476	0.0603563
649	0.670988	0.0636124
650	0.671014	0.0622595
651	0.689121	0.0745079
652	0.66927	0.0638833
653	0.679139	0.0671893
654	0.679266	0.0762206
655	0.674161	0.0667381
656	0.68052	0.0655063
657	0.666356	0.0660819
658	0.681737	0.0659781
659	0.687704	0.0705512
660	0.673618	0.0648537
661	0.673005	0.0686506
662	0.67805	0.0654991
663	0.674985	0.0635062
664	0.685895	0.064242
665	0.67258	0.0650827
666	0.682734	0.0671345
667	0.678782	0.0677503
668	0.663985	0.0589707
669	0.676969	0.0649052
670	0.678663	0.06862
671	0.677074	0.0668318
672	0.695686	0.0705979
673	0.680732	0.0661044
674	0.68485	0.0708632
675	0.681829	0.0688359
676	0.688905	0.0722943
677	0.69295	0.0727999
678	0.682747	0.0702499
679	0.675548	0.0747424
680	0.691496	0.0681971
681	0.671951	0.068258
682	0.68681	0.0673649
683	0.66164	0.0683616
684	0.665923	0.0642122
685	0.678088	0.0615199
686	0.680681	0.0651002
687	0.685138	0.0692862
688	0.681946	0.0717487
689	0.680496	0.0730809
690	0.67788	0.0620024
691	0.689014	0.0756792
692	0.661173	0.061587
693	0.673678	0.0633601
694	0.674986	0.0664377
695	0.683371	0.0654959
696	0.673835	0.0698805
697	0.682551	0.0662701
698	0.679115	0.0680956
699	0.678457	0.0727491
700	0.68405	0.0728088
701	0.679596	0.0701147
702	0.69595	0.0721883
703	0.687061	0.0680993
704	0.689822	0.067572
705	0.666445	0.0648667
706	0.68202	0.0652251
707	0.684715	0.0665181
708	0.671937	0.0680661
709	0.666285	0.06943
710	0.688752	0.0729869
711	0.677273	0.0702667
712	0.669425	0.0670502
713	0.688392	0.0717455
714	0.679261	0.0674755
715	0.670286	0.0691433
716	0.673905	0.0681927
717	0.667539	0.0627008
718	0.67604	0.0684862
719	0.685145	0.0644296
720	0.682622	0.0689434
721	0.68304	0.0676193
722	0.688077	0.0669278
723	0.671615	0.0631381
724	0.671567	0.0643324
725	0.691638	0.068903
726	0.684271	0.0762995
727	0.691924	0.0742786
728	0.673733	0.067232
729	0.669427	0.0657313
730	0.677944	0.0658017
731	0.67567	0.0658376
732	0.683509	0.0713126
733	0.689972	0.073561
734	0.667082	0.0610503
735	0.67158	0.0668638
736	0.67869	0.0715975
737	0.678731	0.0683877
738	0.673535	0.0678008
739	0.666296	0.0659415
740	0.687343	0.0700013
741	0.672033	0.0674452
742	0.68024	0.0715597
743	0.668842	0.0680073
744	0.671225	0.0670455
745	0.67778	0.0647138
746	0.668517	0.0642665
747	0.675307	0.066928
748	0.679053	0.0661341
749	0.678744	0.0631046
750	0.672848	0.0637412
751	0.689876	0.0611598
752	0.677084	0.0691364
753	0.67636	0.0673279
754	0.667579	0.0664339
755	0.67327	0.0663872
756	0.653888	0.062443
757	0.678018	0.0673101
758	0.679045	0.0678561
759	0.676541	0.0636899
760	0.680174	0.0641265
761	0.677914	0.0655671
762	0.669216	0.0648486
763	0.692647	0.0713621
764	0.669572	0.0678747
765	0.675155	0.066858
766	0.671694	0.0645431
767	0.680741	0.0683059
768	0.670969	0.0604312
769	0.687972	0.0677002
770	0.666861	0.0660971
771	0.677401	0.0702124
772	0.67524	0.0673483
773	0.663439	0.06725
774	0.694673	0.0767197
775	0.682651	0.0651806
776	0.681524	0.069413
777	0.67241	0.0646594
778	0.679312	0.0679721
779	0.672133	0.0621115
780	0.690583	0.0716479
781	0.685453	0.069851
782	0.686792	0.0742183
783	0.687296	0.0665198
784	0.689785	0.0767364
785	0.685275	0.0646366
786	0.670958	0.0669866
787	0.695028	0.071884
788	0.670225	0.0691221
789	0.68192	0.0685011
790	0.687718	0.0682236
791	0.683041	0.065368
792	0.675023	0.0679036
793	0.688513	0.0663713
794	0.68628	0.0670441
795	0.671027	0.0716859
796	0.666361	0.0680765
797	0.683817	0.0672111
798	0.680726	0.0647884
799	0.674356	0.0626056
800	0.675393	0.0661033
801	0.673108	0.0697309
802	0.672699	0.067705
803	0.685192	0.0659952
804	0.677395	0.0641416
805	0.684378	0.0699431
806	0.675488	0.067059
807	0.669149	0.0625094
808	0.678526	0.0736998
809	0.676682	0.0638877
810	0.677749	0.0649677
811	0.681338	0.0646972
812	0.695617	0.0700149
813	0.675188	0.0665745
814	0.678547	0.0704568
815	0.687724	0.0706168
816	0.674068	0.0677971
817	0.669623	0.0681533
818	0.683423	0.0703657
819	0.682314	0.06527
820	0.684346	0.0667152
821	0.681682	0.0707429
822	0.680634	0.0663897
823	0.677562	0.064656
824	0.683643	0.0687629
825	0.677016	0.0678463
826	0.668515	0.0645248
827	0.68627	0.0682452
828	0.670267	0.0695719
829	0.672575	0.0667561
830	0.671335	0.0636998
831	0.667928	0.0633076
832	0.667847	0.0679198
833	0.674234	0.0664031
834	0.685892	0.0664386
835	0.667092	0.0656774
836	0.679561	0.0665883
837	0.675501	0.0698888
838	0.681854	0.0656692
839	0.676428	0.0677357
840	0.700263	0.0729852
841	0.667615	0.0697875
842	0.67897	0.0693831
843	0.679704	0.0642953
844	0.670898	0.0656086
845	0.679928	0.0661077
846	0.676571	0.0682056
847	0.675811	0.0625517
848	0.684414	0.0687244
849	0.683914	0.0685201
850	0.669842	0.0676708
851	0.669469	0.0710119
852	0.657846	0.0568012
853	0.687941	0.0712247
854	0.689918	0.0766759
855	0.682795	0.0686594
856	0.68468	0.0683011
857	0.669076	0.0600432
858	0.666395	0.0641609
859	0.677946	0.0692094
860	0.681888	0.0661156
861	0.678661	0.0649882
862	0.680315	0.063209
863	0.674682	0.0644069
864	0.685534	0.0716071
865	0.679638	0.0675167
866	0.680946	0.0678039
867	0.676445	0.0635
868	0.67829	0.0713323
869	0.680018	0.067024
870	0.675341	0.0642125
871	0.68043	0.0675169
872	0.663023	0.0608477
873	0.69861	0.0710348
874	0.667292	0.0633802
875	0.678956	0.0621619
876	0.677695	0.0713813
877	0.678638	0.0687267
878	0.661754	0.0639462
879	0.678363	0.0660944
880	0.678612	0.0651165
881	0.674369	0.065552
882	0.693653	0.0761631
883	0.682241	0.0668945
884	0.672604	0.0714935
885	0.681217	0.068115
886	0.682821	0.0708311
887	0.667422	0.0617265
888	0.682612	0.0638858
889	0.666287	0.0659275
890	0.674553	0.0734754
891	0.682967	0.0674213
892	0.67605	0.0658008
893	0.682108	0.0720575
894	0.682437	0.0639209
895	0.683396	0.0743335
896	0.68784	0.0689637
897	0.667127	0.0628178
898	0.67686	0.0657105
899	0.664385	0.0634124
900	0.662576	0.0648141
901	0.671592	0.0652499
902	0.673126	0.0634155
903	0.684163	0.0743176
904	0.685949	0.0713484
905	0.684442	0.0693443
906	0.685892	0.068801
907	0.682319	0.0664619
908	0.67145	0.0639833
909	0.687163	0.0715233
910	0.686047	0.0670035
911	0.684591	0.0682414
912	0.681024	0.0693597
913	0.675677	0.0669804
914	0.685333	0.0774626
915	0.684811	0.072502
916	0.676614	0.065775
917	0.673529	0.0666717
918	0.688423	0.0724241
919	0.680627	0.0706903
920	0.675626	0.0695381
921	0.689325	0.0688835
922	0.684183	0.0716213
923	0.671578	0.0613608
924	0.678108	0.0690213
925	0.690669	0.0684512
926	0.662055	0.0651658
927	0.682933	0.0701983
928	0.674074	0.0674801
929	0.675442	0.064507
930	0.684621	0.0696512
931	0.667169	0.0686057
932	0.663583	0.0657361
933	0.681434	0.0667129
934	0.68107	0.0714822
935	0.686846	0.0682661
936	0.683921	0.0688909
937	0.660371	0.0622162
938	0.679199	0.0680813
939	0.690105	0.0761273
940	0.682292	0.068647
941	0.681707	0.066932
942	0.669238	0.0670508
943	0.670001	0.0688681
944	0.670363	0.0693496
945	0.678237	0.0652498
946	0.678063	0.0681103
947	0.667743	0.0656113
948	0.666958	0.064864
949	0.68165	0.0683412
950	0.684642	0.0680122
951	0.671879	0.0701736
952	0.674265	0.0684146
953	0.683776	0.0698613
954	0.683176	0.0679487
955	0.680972	0.069227
956	0.677959	0.0682581
957	0.68091	0.0701685
958	0.670835	0.0637474
959	0.658468	0.063971
960	0.670462	0.0645556
961	0.687853	0.0711054
962	0.676258	0.0653805
963	0.676432	0.0639702
964	0.674691	0.0668495
965	0.684823	0.0709555
966	0.660259	0.0659467
967	0.690486	0.0679938
968	0.68749	0.0674385
969	0.66923	0.0599534
970	0.679903	0.0696576
971	0.67818	0.0669275
972	0.683292	0.0665438
973	0.679729	0.0666916
974	0.677721	0.0614552
975	0.69301	0.0696033
976	0.684741	0.071326
977	0.674983	0.067545
978	0.676816	0.0661992
979	0.679747	0.0725446
980	0.665845	0.0658683
981	0.67952	0.0677536
982	0.685413	0.0735437
983	0.691492	0.0739051
984	0.685364	0.0700377
985	0.67913	0.0714992
986	0.681653	0.0667377
987	0.679967	0.0649799
988	0.666703	0.066242
989	0.686629	0.0758606
990	0.675993	0.0685759
991	0.675351	0.0614293
992	0.679764	0.0635485
993	0.686548	0.0642972
994	0.67432	0.0628411
995	0.681729	0.0701085
996	0.686678	0.0743985
997	0.681607	0.0632813
998	0.674772	0.0686288
999	0.677468	0.0683521
1000	0.68717	0.0711488

## Sheet: CI_LR
Bootstrap	AUC scores	APS scores
1	0.677003	0.0674864
2	0.674582	0.0662518
3	0.664622	0.0611108
4	0.671964	0.0633584
5	0.686182	0.0667535
6	0.67671	0.0659821
7	0.673435	0.0672905
8	0.685088	0.0675249
9	0.686114	0.0685827
10	0.672827	0.0634705
11	0.676849	0.061283
12	0.683064	0.0658603
13	0.664347	0.0607555
14	0.688393	0.0649443
15	0.665973	0.0584221
16	0.667299	0.0610903
17	0.681274	0.0634524
18	0.678201	0.0624915
19	0.674715	0.060764
20	0.666015	0.0603265
21	0.675208	0.0605673
22	0.686109	0.0700736
23	0.685278	0.0661215
24	0.676274	0.0667177
25	0.669706	0.0712657
26	0.683124	0.0657936
27	0.667348	0.0650046
28	0.674214	0.0654801
29	0.678862	0.0598848
30	0.674975	0.0624277
31	0.670607	0.0649855
32	0.665565	0.0637139
33	0.665508	0.0626459
34	0.674415	0.0619859
35	0.679397	0.0658631
36	0.68194	0.061136
37	0.676094	0.0634216
38	0.669558	0.0634356
39	0.659769	0.0594895
40	0.687553	0.0661583
41	0.664326	0.0627225
42	0.679258	0.0631056
43	0.688993	0.0642268
44	0.672147	0.0661364
45	0.666011	0.0600145
46	0.686946	0.0679571
47	0.673721	0.065048
48	0.663949	0.0612458
49	0.656936	0.0598786
50	0.68788	0.0656305
51	0.678803	0.0662927
52	0.681255	0.0679808
53	0.672673	0.0637172
54	0.678971	0.0661836
55	0.669785	0.0628963
56	0.670203	0.0650556
57	0.679458	0.0691989
58	0.6796	0.0695334
59	0.67819	0.0637144
60	0.677117	0.0681993
61	0.6835	0.0675816
62	0.666924	0.0665566
63	0.671836	0.0605143
64	0.678449	0.0636728
65	0.665322	0.062852
66	0.665263	0.0618645
67	0.688601	0.0693862
68	0.691578	0.0692144
69	0.68654	0.0657881
70	0.672165	0.0583326
71	0.679115	0.0624613
72	0.690902	0.0709695
73	0.661912	0.0601916
74	0.674799	0.0616113
75	0.676468	0.0677511
76	0.675991	0.0641416
77	0.670296	0.0645889
78	0.669946	0.062846
79	0.66954	0.0628271
80	0.679032	0.0631389
81	0.674419	0.0647652
82	0.67121	0.0640884
83	0.67711	0.0666694
84	0.682616	0.069667
85	0.670872	0.0636031
86	0.679722	0.0651837
87	0.672306	0.0620113
88	0.679988	0.0653231
89	0.669623	0.0580271
90	0.680655	0.0654221
91	0.681974	0.0643669
92	0.695455	0.0710361
93	0.685425	0.0674181
94	0.675667	0.064074
95	0.674136	0.0643077
96	0.671253	0.0621634
97	0.66351	0.0620318
98	0.685143	0.0685324
99	0.68018	0.0691272
100	0.678988	0.0644491
101	0.686636	0.0707435
102	0.699723	0.0753764
103	0.680297	0.065351
104	0.678017	0.0652975
105	0.669363	0.0641757
106	0.687269	0.0603545
107	0.660201	0.0578152
108	0.654856	0.0599333
109	0.678275	0.0648064
110	0.678255	0.0655273
111	0.672965	0.0599235
112	0.674053	0.0613134
113	0.661689	0.0583
114	0.661557	0.062162
115	0.676329	0.067747
116	0.66796	0.0628808
117	0.677014	0.0689658
118	0.676095	0.0629423
119	0.684268	0.0672475
120	0.677491	0.0677864
121	0.672646	0.0634061
122	0.689012	0.063066
123	0.670314	0.0624757
124	0.68479	0.0641978
125	0.69229	0.0677177
126	0.687927	0.066369
127	0.675752	0.0615827
128	0.673691	0.0658177
129	0.670893	0.0640557
130	0.67374	0.0640502
131	0.675075	0.0607404
132	0.678381	0.068929
133	0.665872	0.0593827
134	0.677809	0.0665882
135	0.685233	0.0658213
136	0.680012	0.0657266
137	0.680014	0.066642
138	0.658672	0.0609579
139	0.68299	0.0636885
140	0.686516	0.0707574
141	0.685324	0.0646621
142	0.678925	0.0642788
143	0.663755	0.0624611
144	0.675613	0.0643578
145	0.662617	0.0628445
146	0.673141	0.0658438
147	0.669243	0.0602956
148	0.678618	0.0653474
149	0.678442	0.0670319
150	0.68636	0.0670794
151	0.683924	0.0650088
152	0.685515	0.0641722
153	0.672022	0.0647661
154	0.672788	0.0612603
155	0.676893	0.0645631
156	0.672083	0.0602563
157	0.680663	0.0659067
158	0.682141	0.0648687
159	0.676834	0.0727935
160	0.688551	0.0660764
161	0.675725	0.065925
162	0.679	0.0636815
163	0.681922	0.0659631
164	0.679283	0.0663325
165	0.674715	0.0660561
166	0.671362	0.0626902
167	0.679961	0.0673669
168	0.671076	0.0607455
169	0.683547	0.0681829
170	0.667869	0.0632814
171	0.67351	0.0604705
172	0.676725	0.06787
173	0.685268	0.0680002
174	0.680393	0.0609387
175	0.661362	0.0610894
176	0.694839	0.0650195
177	0.682154	0.0673053
178	0.682763	0.0674805
179	0.671678	0.0650464
180	0.672134	0.0616273
181	0.670979	0.0645601
182	0.683971	0.0678584
183	0.671173	0.0624439
184	0.670732	0.057245
185	0.665535	0.0611318
186	0.670697	0.0629575
187	0.675389	0.0637701
188	0.678755	0.0624318
189	0.679719	0.0653523
190	0.669651	0.0672405
191	0.686104	0.0660507
192	0.676197	0.0668348
193	0.66644	0.0597602
194	0.677641	0.0616384
195	0.674379	0.06485
196	0.670367	0.0651757
197	0.678311	0.0654387
198	0.67061	0.0615386
199	0.675592	0.0623575
200	0.672554	0.0679137
201	0.667685	0.0588274
202	0.676719	0.0588243
203	0.688605	0.0656913
204	0.670388	0.0603114
205	0.670438	0.0631907
206	0.677605	0.0642876
207	0.68495	0.0676925
208	0.667893	0.0631828
209	0.674273	0.0661948
210	0.671714	0.0586661
211	0.676325	0.0612497
212	0.669828	0.065545
213	0.663879	0.0611006
214	0.672273	0.0641367
215	0.678186	0.0690329
216	0.674214	0.0629497
217	0.672588	0.0645979
218	0.678441	0.0653498
219	0.66695	0.0645957
220	0.676562	0.0595905
221	0.683921	0.0649557
222	0.67594	0.068764
223	0.68498	0.0621037
224	0.675486	0.064289
225	0.67383	0.0614512
226	0.683775	0.0698356
227	0.672435	0.066058
228	0.669343	0.061193
229	0.679819	0.069132
230	0.683468	0.0674767
231	0.673902	0.0635764
232	0.661065	0.0612328
233	0.671607	0.0623911
234	0.669287	0.061179
235	0.668426	0.0599694
236	0.68447	0.0641917
237	0.674796	0.0660598
238	0.678354	0.0687146
239	0.669604	0.063247
240	0.679077	0.06608
241	0.677315	0.0683666
242	0.68027	0.0673499
243	0.672498	0.0582625
244	0.669142	0.0617329
245	0.672775	0.0629971
246	0.671333	0.0616685
247	0.671262	0.0612061
248	0.674491	0.0700541
249	0.679685	0.0640193
250	0.674105	0.0635249
251	0.677175	0.0604585
252	0.668502	0.066344
253	0.675889	0.067042
254	0.68441	0.0665523
255	0.668891	0.0625677
256	0.681751	0.0627446
257	0.682493	0.0668854
258	0.674505	0.0642539
259	0.689004	0.0652472
260	0.666327	0.0608933
261	0.682112	0.0648656
262	0.66593	0.0624694
263	0.658152	0.0575095
264	0.671583	0.0660793
265	0.673542	0.0601092
266	0.676531	0.0650821
267	0.666821	0.0616956
268	0.675266	0.0657031
269	0.680808	0.0690787
270	0.67017	0.0626063
271	0.680275	0.0644242
272	0.689227	0.0656457
273	0.665124	0.0595908
274	0.669128	0.0616562
275	0.668185	0.0636054
276	0.669976	0.0643933
277	0.688665	0.0686312
278	0.677695	0.0654291
279	0.673985	0.065382
280	0.677392	0.0641715
281	0.683547	0.0686826
282	0.678044	0.0634816
283	0.67843	0.0645255
284	0.680569	0.0658842
285	0.670463	0.0628942
286	0.686024	0.0651671
287	0.672204	0.0603328
288	0.674126	0.0698755
289	0.683031	0.0656239
290	0.67745	0.0631835
291	0.691574	0.0661686
292	0.676981	0.064356
293	0.681381	0.0725384
294	0.665191	0.0630638
295	0.673103	0.0637486
296	0.673115	0.0627508
297	0.672404	0.0621475
298	0.666389	0.0625081
299	0.678474	0.0638891
300	0.703586	0.0702073
301	0.673819	0.0621298
302	0.679297	0.0681305
303	0.67449	0.0626867
304	0.686152	0.0672039
305	0.674063	0.0574869
306	0.678905	0.0614584
307	0.681165	0.0636077
308	0.667109	0.0640395
309	0.674061	0.0647031
310	0.664632	0.0611056
311	0.681466	0.0656536
312	0.672045	0.0631044
313	0.67333	0.0606178
314	0.664479	0.0596236
315	0.679704	0.0636079
316	0.684438	0.066441
317	0.6776	0.0653158
318	0.672822	0.0630488
319	0.665311	0.0629136
320	0.676377	0.061009
321	0.684096	0.0670996
322	0.671669	0.0618592
323	0.673602	0.0669835
324	0.671179	0.0619138
325	0.676836	0.0633637
326	0.685859	0.0715878
327	0.672896	0.0630424
328	0.672431	0.0591223
329	0.668698	0.0612596
330	0.660664	0.0636903
331	0.681636	0.0641605
332	0.671152	0.0621998
333	0.684404	0.0672685
334	0.680288	0.0647978
335	0.685132	0.0650095
336	0.681627	0.0677141
337	0.672717	0.0620658
338	0.668403	0.0631041
339	0.668287	0.0615514
340	0.676651	0.0632747
341	0.683505	0.0631107
342	0.683718	0.0627256
343	0.674844	0.069482
344	0.678789	0.0623693
345	0.678912	0.0661967
346	0.67405	0.0657462
347	0.680053	0.066267
348	0.666817	0.0607654
349	0.697812	0.0674858
350	0.67793	0.0616978
351	0.679904	0.0630977
352	0.686792	0.0733343
353	0.690133	0.0683651
354	0.672795	0.0643166
355	0.678666	0.0642103
356	0.680335	0.0652934
357	0.682983	0.0658941
358	0.686547	0.0663894
359	0.676563	0.0641142
360	0.682248	0.0608699
361	0.68012	0.0677921
362	0.664258	0.0607087
363	0.664593	0.0627872
364	0.676442	0.0717438
365	0.661406	0.0609953
366	0.670562	0.0619394
367	0.682584	0.0666299
368	0.676777	0.0678943
369	0.679291	0.0653729
370	0.684286	0.0644349
371	0.673475	0.0613198
372	0.668159	0.0648815
373	0.670926	0.0636721
374	0.6742	0.0643345
375	0.679896	0.0645265
376	0.668314	0.0614037
377	0.666466	0.0580783
378	0.669575	0.0627515
379	0.676255	0.0631612
380	0.671966	0.0650359
381	0.692967	0.0685699
382	0.671145	0.065009
383	0.679008	0.0710005
384	0.670143	0.0579866
385	0.685892	0.064638
386	0.674909	0.0626555
387	0.659591	0.0656802
388	0.667864	0.061552
389	0.673901	0.0668847
390	0.660006	0.0618437
391	0.680892	0.0621365
392	0.672162	0.064646
393	0.682223	0.0654625
394	0.675957	0.0678238
395	0.665868	0.0656738
396	0.684326	0.0649373
397	0.681116	0.0656215
398	0.686997	0.0693134
399	0.680373	0.0698158
400	0.662566	0.0604443
401	0.67424	0.0644456
402	0.676084	0.0653523
403	0.685168	0.0648386
404	0.669315	0.0618417
405	0.686322	0.06434
406	0.673612	0.0633588
407	0.676073	0.0690752
408	0.671514	0.0596393
409	0.678185	0.0699306
410	0.678672	0.0601635
411	0.693946	0.0698135
412	0.673056	0.0561807
413	0.672204	0.0640508
414	0.680608	0.0692347
415	0.674086	0.0628818
416	0.675673	0.0673227
417	0.661638	0.0623531
418	0.672473	0.0624793
419	0.683399	0.0671046
420	0.681751	0.0637649
421	0.670697	0.0624727
422	0.670603	0.0648188
423	0.687861	0.0656388
424	0.674373	0.0600993
425	0.65979	0.0621563
426	0.663669	0.0640211
427	0.667866	0.0596799
428	0.673182	0.0639549
429	0.673271	0.0655113
430	0.670224	0.065004
431	0.674023	0.0611883
432	0.677353	0.0627899
433	0.672126	0.0608876
434	0.673393	0.0641582
435	0.704499	0.0698944
436	0.676743	0.0688189
437	0.681758	0.068202
438	0.667872	0.0623843
439	0.674261	0.062452
440	0.681389	0.0672199
441	0.68154	0.0638667
442	0.672827	0.0651557
443	0.689011	0.0640906
444	0.672027	0.0625668
445	0.680852	0.0668092
446	0.688558	0.0673086
447	0.676877	0.0650306
448	0.665696	0.0641584
449	0.67127	0.0686027
450	0.673512	0.0594576
451	0.664703	0.0598967
452	0.676602	0.0645795
453	0.674942	0.0594839
454	0.667029	0.0608444
455	0.685989	0.063906
456	0.668949	0.0665111
457	0.679068	0.064293
458	0.667857	0.0628937
459	0.673453	0.0636998
460	0.674308	0.0659153
461	0.67306	0.0586679
462	0.668742	0.0650931
463	0.697689	0.0710362
464	0.669894	0.059208
465	0.685278	0.0669326
466	0.665756	0.0638108
467	0.678844	0.0680078
468	0.669077	0.0586296
469	0.684512	0.0633769
470	0.676905	0.0625416
471	0.670169	0.0629273
472	0.672054	0.0609633
473	0.678966	0.0668619
474	0.673926	0.0641234
475	0.668664	0.0612978
476	0.679191	0.0603513
477	0.667474	0.0643362
478	0.68681	0.0636977
479	0.67605	0.0665497
480	0.682109	0.0658408
481	0.678413	0.067638
482	0.692038	0.0723512
483	0.67532	0.0649348
484	0.664091	0.0647756
485	0.67568	0.0675654
486	0.674015	0.0609416
487	0.672664	0.061287
488	0.676885	0.0632479
489	0.683392	0.0699774
490	0.674715	0.0625232
491	0.673745	0.0634015
492	0.667097	0.0620194
493	0.679202	0.0660529
494	0.673583	0.0605584
495	0.671498	0.0620106
496	0.676472	0.0675584
497	0.676072	0.0663437
498	0.655914	0.0594557
499	0.678304	0.0632743
500	0.692688	0.068278
501	0.676766	0.0651249
502	0.687547	0.0661195
503	0.6876	0.0643877
504	0.674471	0.0605145
505	0.670202	0.0623992
506	0.665836	0.0638999
507	0.680236	0.0661755
508	0.689868	0.0697861
509	0.671808	0.0654411
510	0.676938	0.0637013
511	0.672676	0.0696301
512	0.666519	0.0587127
513	0.671522	0.06214
514	0.670871	0.0596501
515	0.684782	0.0642757
516	0.671373	0.0610021
517	0.668692	0.065058
518	0.680738	0.0663883
519	0.673684	0.0648244
520	0.676946	0.0654615
521	0.683537	0.0616382
522	0.676013	0.0626613
523	0.672731	0.0620636
524	0.679122	0.0673827
525	0.674728	0.060824
526	0.670548	0.0624681
527	0.669054	0.0672498
528	0.683218	0.0657787
529	0.674444	0.0641198
530	0.682992	0.0660869
531	0.689094	0.0702894
532	0.681344	0.0687607
533	0.67503	0.0679462
534	0.665072	0.0605594
535	0.671501	0.0664307
536	0.684304	0.0693107
537	0.681082	0.0662204
538	0.65727	0.0605816
539	0.671713	0.0597778
540	0.664576	0.0640027
541	0.663076	0.0623572
542	0.667864	0.063563
543	0.681295	0.0649122
544	0.676311	0.0635592
545	0.677771	0.0621048
546	0.671497	0.0588846
547	0.682631	0.0662694
548	0.678923	0.065369
549	0.667968	0.0630956
550	0.683435	0.065894
551	0.668175	0.0627433
552	0.677093	0.0615445
553	0.682066	0.069068
554	0.677648	0.0649744
555	0.678833	0.0582443
556	0.674688	0.0693541
557	0.678152	0.0663148
558	0.687756	0.0686787
559	0.679566	0.0640241
560	0.671834	0.0618312
561	0.687652	0.0722991
562	0.680986	0.0632881
563	0.672006	0.0607896
564	0.686645	0.0667063
565	0.668883	0.0607862
566	0.66659	0.0618837
567	0.684326	0.065946
568	0.677332	0.0605066
569	0.672236	0.0640378
570	0.677485	0.064814
571	0.685944	0.0729962
572	0.67375	0.0646081
573	0.677627	0.0616123
574	0.684674	0.0657009
575	0.6818	0.0693554
576	0.671142	0.0638542
577	0.668524	0.0633621
578	0.66274	0.0639366
579	0.682232	0.0646792
580	0.68863	0.0661055
581	0.681408	0.0707472
582	0.69257	0.0665624
583	0.670132	0.0608907
584	0.669982	0.0608178
585	0.67707	0.0620733
586	0.663782	0.0634567
587	0.673665	0.0625457
588	0.673914	0.0620335
589	0.675665	0.059189
590	0.687052	0.0690832
591	0.672904	0.0655293
592	0.668738	0.0613525
593	0.668133	0.0596432
594	0.676438	0.0654669
595	0.676866	0.0612732
596	0.674879	0.066677
597	0.67843	0.0674986
598	0.662021	0.0621365
599	0.672597	0.0608445
600	0.663914	0.0617276
601	0.661911	0.0603931
602	0.691044	0.073647
603	0.670833	0.0592372
604	0.668703	0.0612305
605	0.673535	0.0651847
606	0.676654	0.063306
607	0.672727	0.0627366
608	0.68601	0.0655433
609	0.683267	0.0690256
610	0.67445	0.0616685
611	0.686572	0.0671306
612	0.691164	0.0668357
613	0.681717	0.0650855
614	0.66602	0.0623399
615	0.681103	0.066042
616	0.672541	0.0616615
617	0.686679	0.0701025
618	0.681055	0.0653349
619	0.662425	0.0625994
620	0.675487	0.0627031
621	0.679583	0.0695203
622	0.683283	0.0636768
623	0.686092	0.0638843
624	0.673896	0.0602339
625	0.689657	0.0690813
626	0.678606	0.0640425
627	0.6732	0.0638478
628	0.677938	0.068434
629	0.689249	0.0678217
630	0.677997	0.0641117
631	0.673467	0.0619692
632	0.683726	0.0704758
633	0.677667	0.0607279
634	0.690985	0.0675231
635	0.670516	0.0628308
636	0.680369	0.0638872
637	0.680444	0.0602856
638	0.677883	0.0635337
639	0.665656	0.0595381
640	0.693383	0.0657063
641	0.661429	0.060039
642	0.682308	0.0660718
643	0.67189	0.0649335
644	0.68057	0.0676979
645	0.682656	0.0634022
646	0.671018	0.0639166
647	0.692012	0.069157
648	0.661502	0.0583517
649	0.669199	0.0638265
650	0.666458	0.0597125
651	0.683444	0.069701
652	0.663698	0.0599835
653	0.675626	0.0640256
654	0.67396	0.0674137
655	0.672968	0.0658027
656	0.677241	0.0647637
657	0.662821	0.0625908
658	0.672341	0.0618632
659	0.681529	0.0673238
660	0.678127	0.0653105
661	0.667878	0.0647289
662	0.673708	0.0646972
663	0.673893	0.0641264
664	0.682914	0.0612946
665	0.671107	0.0693248
666	0.689423	0.066466
667	0.675576	0.0611908
668	0.664011	0.0574644
669	0.668633	0.061335
670	0.675895	0.0679199
671	0.678021	0.0692379
672	0.687168	0.0707861
673	0.677723	0.0633983
674	0.683046	0.0652449
675	0.675536	0.0634048
676	0.681034	0.0666597
677	0.685191	0.0688056
678	0.677249	0.0639083
679	0.672009	0.0666691
680	0.691307	0.0668481
681	0.671863	0.0646713
682	0.687609	0.0642572
683	0.666197	0.0669287
684	0.670215	0.0618764
685	0.678588	0.0604573
686	0.679889	0.0619336
687	0.677818	0.0644544
688	0.687115	0.0638558
689	0.670627	0.0657859
690	0.683138	0.0609835
691	0.687273	0.0688686
692	0.661868	0.0620332
693	0.674253	0.0613462
694	0.671839	0.0609933
695	0.679097	0.0626816
696	0.672169	0.0634931
697	0.670857	0.0613736
698	0.677403	0.0652489
699	0.671528	0.0642582
700	0.683673	0.0683787
701	0.673536	0.0657264
702	0.692396	0.0714939
703	0.680493	0.0659007
704	0.683625	0.0615857
705	0.662976	0.062231
706	0.681887	0.0661839
707	0.678012	0.0611397
708	0.673145	0.0660452
709	0.659735	0.0635587
710	0.676619	0.0623895
711	0.674711	0.0655227
712	0.671488	0.0644044
713	0.681121	0.0665042
714	0.672544	0.0633382
715	0.669863	0.0639756
716	0.675184	0.067681
717	0.675988	0.0605592
718	0.673569	0.0635547
719	0.679698	0.0603268
720	0.679894	0.0662139
721	0.672463	0.062413
722	0.679935	0.0642258
723	0.661314	0.0607422
724	0.668309	0.0654488
725	0.671914	0.0594916
726	0.678718	0.0663443
727	0.683213	0.0655427
728	0.673337	0.0620423
729	0.671334	0.0647143
730	0.674318	0.0655113
731	0.683267	0.0645709
732	0.674623	0.0639736
733	0.679331	0.0652426
734	0.660964	0.059662
735	0.66638	0.0641835
736	0.674028	0.0707895
737	0.666726	0.0618228
738	0.667875	0.0614469
739	0.681331	0.0660444
740	0.681991	0.0660193
741	0.671172	0.0691021
742	0.671503	0.065347
743	0.665346	0.0642795
744	0.671351	0.0644004
745	0.673669	0.0611356
746	0.667386	0.0608052
747	0.671828	0.0627733
748	0.681358	0.0636866
749	0.677423	0.0631232
750	0.668158	0.060567
751	0.684547	0.059841
752	0.670485	0.0648513
753	0.677562	0.066771
754	0.667092	0.0624787
755	0.67506	0.066235
756	0.663177	0.0595186
757	0.668438	0.0607628
758	0.676129	0.0648649
759	0.673045	0.0613909
760	0.676289	0.0616521
761	0.671667	0.0629194
762	0.670012	0.0639153
763	0.690044	0.0685549
764	0.662399	0.0628905
765	0.666328	0.0612573
766	0.664888	0.0616931
767	0.672445	0.0660644
768	0.66781	0.0607927
769	0.686336	0.0663381
770	0.664138	0.0609338
771	0.680522	0.0686541
772	0.666082	0.0602825
773	0.664378	0.069158
774	0.681763	0.067517
775	0.670176	0.0617941
776	0.665081	0.0626818
777	0.673526	0.0671646
778	0.677138	0.0646699
779	0.668653	0.0606948
780	0.68862	0.0639699
781	0.684407	0.0653252
782	0.674336	0.0637211
783	0.68385	0.0628984
784	0.69195	0.0713443
785	0.674968	0.0632179
786	0.675152	0.062798
787	0.687312	0.0644787
788	0.678716	0.0663647
789	0.675206	0.0634604
790	0.685754	0.0675172
791	0.681628	0.0650624
792	0.676039	0.0659185
793	0.681956	0.0639561
794	0.670633	0.0635219
795	0.665311	0.0622389
796	0.658341	0.0596073
797	0.67678	0.0645831
798	0.680601	0.0631467
799	0.679184	0.0583971
800	0.663629	0.0605156
801	0.672425	0.0686292
802	0.673154	0.0661225
803	0.674749	0.0626478
804	0.672988	0.0627154
805	0.681193	0.0672925
806	0.674723	0.062905
807	0.66529	0.0614943
808	0.678741	0.0691987
809	0.673354	0.0621375
810	0.675189	0.0597491
811	0.676464	0.0633586
812	0.691383	0.0664836
813	0.677009	0.0651289
814	0.679972	0.0636512
815	0.681927	0.0678551
816	0.668423	0.0663504
817	0.675031	0.0670609
818	0.676836	0.0664961
819	0.670485	0.0612013
820	0.674444	0.0595465
821	0.676913	0.0648915
822	0.677742	0.0630593
823	0.666578	0.0615958
824	0.681187	0.0639242
825	0.66686	0.0633165
826	0.673333	0.065526
827	0.68519	0.0684572
828	0.674006	0.0635223
829	0.665022	0.0614539
830	0.673022	0.0641317
831	0.667835	0.0612483
832	0.667605	0.0616849
833	0.670528	0.0624464
834	0.677546	0.0638748
835	0.672969	0.0646674
836	0.680101	0.0637516
837	0.675539	0.0661636
838	0.673157	0.0631998
839	0.678632	0.0683283
840	0.69998	0.071234
841	0.670678	0.0683599
842	0.680753	0.0657005
843	0.678954	0.0631541
844	0.664762	0.0614563
845	0.683761	0.0651656
846	0.66359	0.0609542
847	0.66906	0.0603849
848	0.677696	0.0627952
849	0.670651	0.0622594
850	0.672244	0.0627638
851	0.672405	0.0645376
852	0.654476	0.056513
853	0.684146	0.0668203
854	0.691533	0.0722062
855	0.676914	0.0615598
856	0.681364	0.0655698
857	0.661634	0.0543389
858	0.658199	0.0623538
859	0.674163	0.0654575
860	0.679774	0.0656265
861	0.669334	0.061443
862	0.682958	0.0642544
863	0.680209	0.0634197
864	0.681481	0.066725
865	0.677136	0.0655661
866	0.675223	0.0626368
867	0.677818	0.0628023
868	0.67616	0.0688643
869	0.668778	0.0684196
870	0.671008	0.0647303
871	0.672761	0.063874
872	0.676182	0.0632633
873	0.688797	0.0652518
874	0.667824	0.059017
875	0.679409	0.0608002
876	0.663143	0.0642576
877	0.680576	0.0654472
878	0.661518	0.0616459
879	0.682403	0.0661543
880	0.675031	0.0603827
881	0.667099	0.0609868
882	0.69822	0.0733389
883	0.68009	0.0643233
884	0.67142	0.0693898
885	0.674779	0.0632143
886	0.68268	0.0711671
887	0.660797	0.0574185
888	0.680046	0.0618971
889	0.662728	0.0641691
890	0.679691	0.0694349
891	0.672933	0.0659844
892	0.674721	0.0651329
893	0.677008	0.0667433
894	0.678614	0.0621219
895	0.675605	0.0687213
896	0.681598	0.0650829
897	0.66736	0.0616412
898	0.673299	0.0613061
899	0.671145	0.0617092
900	0.657101	0.063496
901	0.6649	0.0606499
902	0.668534	0.0649159
903	0.67992	0.0678781
904	0.681808	0.0695723
905	0.66845	0.0614869
906	0.685818	0.068564
907	0.682509	0.066794
908	0.671417	0.0612878
909	0.679446	0.0658764
910	0.681815	0.0666239
911	0.669959	0.0603667
912	0.686339	0.0665863
913	0.665683	0.0618887
914	0.678541	0.0665871
915	0.677079	0.0670036
916	0.665867	0.0615496
917	0.670504	0.0648072
918	0.688949	0.0690883
919	0.668908	0.0652229
920	0.674908	0.0649061
921	0.681261	0.0626253
922	0.682541	0.0695058
923	0.669836	0.058118
924	0.678836	0.0668907
925	0.689583	0.0681168
926	0.652874	0.05868
927	0.681976	0.0665749
928	0.670454	0.0608619
929	0.689173	0.0672141
930	0.679399	0.0647148
931	0.67245	0.0648872
932	0.647789	0.0587108
933	0.682693	0.0634105
934	0.677661	0.0654998
935	0.673141	0.0623788
936	0.681543	0.0668169
937	0.65776	0.0601724
938	0.68316	0.0616941
939	0.683979	0.0684664
940	0.679011	0.0663611
941	0.680217	0.0639581
942	0.667513	0.0646005
943	0.667204	0.0591436
944	0.670474	0.0630639
945	0.670463	0.0599564
946	0.667601	0.0624865
947	0.665236	0.0635183
948	0.66008	0.0628498
949	0.671764	0.0641479
950	0.678344	0.066144
951	0.667841	0.0666285
952	0.67733	0.067977
953	0.680441	0.0659825
954	0.676172	0.06288
955	0.675758	0.0653359
956	0.67363	0.0657717
957	0.683081	0.0678203
958	0.660024	0.0617291
959	0.660836	0.0619514
960	0.662164	0.0623332
961	0.686838	0.0654798
962	0.667302	0.0626186
963	0.678091	0.0627921
964	0.668802	0.0643336
965	0.677021	0.0653795
966	0.65609	0.0601025
967	0.68503	0.066872
968	0.683918	0.062338
969	0.661954	0.056251
970	0.679928	0.0652709
971	0.669941	0.0627588
972	0.676363	0.0629545
973	0.676626	0.0602128
974	0.679101	0.0626946
975	0.681111	0.0680939
976	0.680228	0.0684392
977	0.677035	0.067378
978	0.675249	0.0655448
979	0.680561	0.0694251
980	0.663737	0.0662032
981	0.677038	0.0638171
982	0.68323	0.064083
983	0.685208	0.0684628
984	0.683846	0.0647287
985	0.67511	0.0662169
986	0.674167	0.0640543
987	0.683	0.0684692
988	0.665713	0.0607865
989	0.679118	0.065995
990	0.673696	0.0632306
991	0.676367	0.0622308
992	0.680963	0.0619138
993	0.681904	0.0622099
994	0.677142	0.0661797
995	0.672135	0.0642948
996	0.680088	0.0656045
997	0.668486	0.0601662
998	0.672128	0.0667767
999	0.675643	0.0648813
1000	0.686498	0.0649279
